# Supplementary material for: Deciphering the metabolic response of M ycobacterium tuberculosis to nitrogen stress
Source: Mol Microbiol. 2015 Jul 17;97(6):1142–57. doi: 10.1111/mmi.13091 (PMC4950008; doi:10.1111/mmi.13091)
Supplement: Supplementary file 1 — Supporting information [file MMI-97-1142-s001.zip]

Archive with 7 entries (7 files):
- MMI_13091_supp-0001-File_S1_N-runout_ALL.xlsx
- MMI_13091_supp-0003File_S2_N-runout_2_fold_DE.xlsx
- MMI_13091_supp-0004-File_S3_GlnR_KO_2_fold_DE.xlsx
- MMI_13091_supp-0004-File_S4_IGV_screenshots_GlnR.pdf
- MMI_13091_supp-0005-Table_S1.docx
- MMI_13091_supp-0006-Table_S2.docx
- MMI_13091_supp-0007-Williams_Supplementary_figures.pdf
