# Supplementary material for: Deciphering the metabolic response of M ycobacterium tuberculosis to nitrogen stress
Source: Mol Microbiol. 2015 Jul 17;97(6):1142–57. doi: 10.1111/mmi.13091 (PMC4950008; doi:10.1111/mmi.13091)
Supplement: Supplementary file 1 — Supporting information [file MMI-97-1142-s001.zip › MMI_13091_supp-0001-File_S1_N-runout_ALL.xlsx]

## Sheet: All Genes
GENE	Expression Ratio (Day 8 vs Day 7)	FDR Corrected P value (Day 8 vs Day 7)		Expression Ratio (Day 9 vs Day 7)	FDR Corrected P value (Day 9 vs Day 7)
Rv0253	23.8837	0		25.6617	0
Rv1195	13.8178	0		18.1849	0
Rv1542c	21.1896	0		17.0438	0
Rv3416	14.8773	0		16.0728	0
Rv3453	7.91798	0		11.0027	0
Rv2323c	11.237	0		10.4323	0
Rv0252	7.60002	0		8.20631	0
Rv2321c	7.89363	0		7.38694	0
Rv1419	4.07252	0		5.92805	0
Rv3136	5.00475	0		5.76746	0
Rv3135	4.92665	0		5.62277	0
Rv1779c	2.50614	0.015		5.42174	0
Rv2930	3.48503	0.002		5.35455	0
Rv2172c	2.99203	0.002		5.16849	0
Rv2319c	5.09022	0		4.80434	0
Rv0884c	3.86824	0		4.63267	0
Rv2322c	4.75189	0		4.32394	0
Rv2428	1.6065	0.317		4.29103	0.004
Rv2429	1.41459	0.55		4.2461	0.007
Rv2329c	4.3581	0		4.10982	0
Rv2411c	3.91264	0		3.79809	0
Rv1198	3.16425	0		3.77809	0
Rv2320c	3.85162	0		3.60747	0
Rv3847	3.16734	0		3.6036	0
Rv0113	3.20439	0.001		3.58062	0
Rv1197	3.13978	0		3.57186	0
Rv3893c	3.40123	0		3.51516	0
Rv0256c	3.07662	0		3.49884	0
Rv1038c	2.88598	0		3.4481	0
Rv3139	2.30218	0.006		3.39824	0
Rv3621c	2.70202	0.001		3.39271	0
Rv0867c	2.16673	0.014		3.3664	0.001
Rv3767c	2.35598	0.004		3.34615	0
Rv1196	2.73022	0		3.33976	0
Rv2714	2.89548	0		3.33496	0
Rv2347c	2.84336	0		3.27906	0
Rv3140	2.18669	0.006		3.27383	0
Rv3619c	2.73541	0		3.2583	0
Rv2949c	2.63241	0.001		3.24672	0
Rv2707	1.7301	0.087		3.20254	0.002
Rv1792	2.88426	0		3.15109	0
Rv1130	2.61062	0.005		3.13574	0.001
Rv1804c	3.52156	0		3.11559	0
Rv3248c	2.06555	0.003		3.10257	0
Rv1194c	2.29633	0.002		3.07494	0
Rv2958c	2.24481	0.007		3.06716	0.001
Rv3371	3.21417	0		3.06053	0
Rv3620c	2.67809	0		3.03817	0
Rv2729c	1.71561	0.036		3.01535	0.001
Rv2959c	2.30082	0.007		2.97156	0.001
Rv0726c	2.58294	0		2.93328	0
Rv2541	2.40446	0.001		2.92256	0
Rv1706c	2.39659	0.001		2.91963	0
Rv0609	2.41531	0.004		2.91234	0.001
Rv1854c	1.73995	0.014		2.90189	0
Rv3129	1.87045	0.018		2.89953	0.001
Rv2713	2.69795	0		2.89444	0
Rv0128	2.55056	0.001		2.85689	0
Rv3020c	2.29081	0.001		2.83928	0
Rv2914c	2.75148	0.001		2.79108	0
Rv0259c	2.56858	0		2.76837	0
Rv0287	2.29706	0.001		2.73917	0
Rv3019c	2.25495	0.001		2.73135	0
Rv2469c	2.51359	0		2.71849	0
Rv1161	2.63526	0		2.70813	0
Rv1163	2.40555	0.001		2.69523	0
Rv2768c	2.54033	0.001		2.65866	0
Rv2202c	2.33178	0		2.65364	0
Rv2933	1.95557	0.006		2.6385	0
Rv3524	1.94872	0.008		2.63793	0.001
Rv2950c	2.17716	0.001		2.61009	0
Rv3290c	3.62654	0.005		2.59761	0.007
Rv0388c	1.80894	0.02		2.58886	0.001
Rv1778c	1.37198	0.321		2.58681	0.005
Rv0285	1.95703	0.005		2.57391	0
Rv0288	2.14248	0.001		2.57201	0
Rv3340	2.17013	0.002		2.56044	0
Rv2932	1.9659	0.004		2.54047	0
Rv3532	2.1582	0.002		2.52641	0
Rv1169c	1.82964	0.041		2.51733	0.003
Rv2780	2.53209	0		2.48239	0
Rv0118c	1.89659	0.006		2.46158	0
Rv3891c	2.43728	0		2.46157	0
Rv0286	2.01552	0.002		2.45878	0
Rv3013	2.13027	0.001		2.45755	0
Rv1005c	2.08741	0.001		2.45649	0
Rv1783	2.29972	0		2.44793	0
Rv1846c	1.79795	0.027		2.43974	0.002
Rv2940c	1.98975	0.003		2.43634	0
Rv1131	2.03005	0.009		2.43171	0.001
Rv0838	2.25142	0		2.42057	0
Rv2867c	2.27834	0		2.41627	0
Rv0029	2.20744	0.001		2.40989	0
Rv0950c	1.90594	0.016		2.40246	0.002
Rv1162	2.31261	0		2.39567	0
Rv3137	2.23478	0.001		2.38936	0
Rv2124c	2.26889	0		2.3728	0
Rv1909c	1.6629	0.057		2.35386	0.003
Rv2566	2.05492	0.001		2.34308	0
Rv1784	2.18278	0		2.34275	0
Rv1541c	2.89614	0.002		2.31748	0.002
Rv0284	1.71807	0.014		2.30429	0.001
Rv2331	2.10728	0.008		2.28976	0.002
Rv1791	2.45504	0.002		2.28956	0.001
Rv3892c	2.08715	0		2.28135	0
Rv3484	1.3623	0.21		2.26266	0.003
Rv0292	1.65187	0.032		2.2345	0.002
Rv0112	2.28465	0		2.23207	0
Rv2134c	1.9239	0.003		2.21482	0
Rv0281	1.63129	0.024		2.19719	0.001
Rv2142c	1.67875	0.038		2.17747	0.003
Rv3138	1.82096	0.013		2.17242	0.002
Rv1593c	1.50239	0.159		2.16661	0.008
Rv1908c	1.67761	0.049		2.16633	0.004
Rv1786	1.94399	0.004		2.16209	0.001
Rv2409c	2.24305	0.002		2.15359	0.001
Rv1164	1.94106	0.005		2.14402	0.001
Rv1810	1.36717	0.25		2.13405	0.007
Rv0806c	2.16624	0.001		2.1197	0
Rv0291	1.68391	0.012		2.11649	0.001
Rv1793	1.9123	0.002		2.11227	0
Rv2324	2.10941	0.014		2.10335	0.006
Rv3454	1.82009	0.003		2.09792	0
Rv3798	1.76521	0.002		2.09351	0
Rv0805	1.26358	0.293		2.06962	0.003
Rv3890c	2.12438	0.001		2.05532	0
Rv3841	1.15531	0.79		2.04291	0.046
Rv0467	1.44543	0.21		2.04071	0.012
Rv1951c	1.98456	0.001		2.0406	0
Rv2432c	1.17961	0.638		2.04048	0.014
Rv1794	1.84409	0.004		2.02342	0.001
Rv0346c	2.16818	0.003		2.01014	0.002
Rv0483	1.4179	0.102		2.00732	0.003
Rv0290	1.72538	0.013		2.00709	0.002
Rv2346c	1.90755	0.001		2.00651	0
Rv1401	1.65786	0.008		2.00119	0.001
Rv2639c	1.91401	0		1.99775	0
Rv2076c	1.62673	0.014		1.99717	0.001
Rv2133c	1.69716	0.008		1.99633	0.001
Rv3724A	1.96251	0		1.99286	0
Rv2892c	1.75579	0.002		1.98999	0
Rv2175c	1.72184	0.007		1.96509	0.001
Rv1950c	1.77042	0.011		1.95883	0.002
Rv0282	1.60933	0.007		1.95746	0.001
Rv1788	1.68295	0.007		1.95411	0.001
Rv0611c	1.56837	0.015		1.95397	0.001
Rv1192	1.16469	0.577		1.94736	0.007
Rv3683	1.69849	0.008		1.94641	0.001
Rv2788	1.79606	0.003		1.93662	0.001
Rv2948c	1.69158	0.008		1.93534	0.001
Rv3889c	1.77235	0.002		1.93147	0
Rv1670	1.6277	0.02		1.92527	0.002
Rv0858c	1.37472	0.092		1.92417	0.002
Rv0802c	1.69099	0.002		1.91262	0
Rv2132	1.54609	0.058		1.89896	0.006
Rv1801	1.75914	0.001		1.8976	0
Rv1722	1.84902	0.001		1.89693	0
Rv2301	1.59941	0.01		1.88025	0.001
Rv0211	1.18315	0.595		1.87952	0.016
Rv1946c	1.48234	0.044		1.87373	0.003
Rv1990c	1.64092	0.006		1.86697	0.001
Rv0119	1.61965	0.015		1.86157	0.002
Rv3872	1.51091	0.017		1.86078	0.001
Rv0984	1.58158	0.006		1.8555	0.001
Rv3341	1.73832	0.002		1.84981	0
Rv0254c	1.66213	0.007		1.8428	0.001
Rv1361c	1.51433	0.019		1.84204	0.001
Rv0283	1.53226	0.009		1.84133	0.001
Rv1782	1.87565	0		1.84124	0
Rv0116c	1.63144	0.007		1.81719	0.001
Rv1316c	1.16065	0.679		1.80307	0.03
Rv3063	1.50334	0.013		1.80139	0.001
Rv2935	1.38265	0.075		1.79597	0.003
Rv1214c	1.51321	0.023		1.79572	0.002
Rv0209	1.67994	0.002		1.79476	0
Rv0725c	1.51789	0.014		1.79367	0.001
Rv0789c	1.66753	0.013		1.79123	0.003
Rv0961	1.43508	0.101		1.78968	0.008
Rv1489.1	1.4312	0.049		1.78921	0.003
Rv0361	1.34774	0.086		1.78914	0.003
Rv1392	1.48313	0.024		1.78812	0.002
Rv1849	1.90132	0.003		1.787	0.002
Rv1489	1.5213	0.018		1.78515	0.002
Rv0046c	1.62644	0.025		1.78001	0.005
Rv1174c	1.57618	0.01		1.77606	0.001
Rv1808	1.48082	0.017		1.76711	0.001
Rv1567c	1.77481	0.001		1.76531	0
Rv0042c	1.59631	0.06		1.75899	0.014
Rv0307c	1.62965	0.005		1.75769	0.001
Rv1491c	1.58251	0.01		1.7561	0.002
Rv1181	1.67142	0.002		1.75455	0.001
Rv1682	1.58652	0.003		1.75449	0
Rv0047c	1.62043	0.015		1.74938	0.003
Rv2715	1.73924	0.001		1.74317	0
Rv0579	1.45292	0.06		1.74308	0.006
Rv2931	1.41109	0.03		1.74059	0.002
Rv2556c	1.45485	0.035		1.73328	0.003
Rv0280	1.56215	0.008		1.73004	0.001
Rv1221	1.2501	0.156		1.72984	0.002
Rv2640c	1.27625	0.168		1.72126	0.004
Rv2125	1.52055	0.005		1.71963	0.001
Rv0123	1.40011	0.084		1.71657	0.006
Rv0880	1.34022	0.049		1.71591	0.002
Rv1089	1.78091	0.032		1.71528	0.019
Rv3425	1.30658	0.114		1.71206	0.004
Rv1486c	1.51671	0.03		1.71041	0.004
Rv3487c	1.67537	0.013		1.70972	0.004
Rv3365c	1.52315	0.008		1.70855	0.001
Rv2945c	1.42348	0.056		1.70781	0.005
Rv0117	1.46218	0.023		1.70562	0.002
Rv2082	1.56141	0.011		1.70511	0.002
Rv0870c	1.38161	0.114		1.69866	0.009
Rv1758	1.2891	0.119		1.69842	0.003
Rv3765c	1.6013	0.013		1.6968	0.003
Rv3568c	1.55513	0.005		1.69449	0.001
Rv1180	1.72226	0.001		1.69422	0
Rv2169c	1.57083	0.018		1.69084	0.004
Rv1465	1.26917	0.222		1.68546	0.008
Rv1594	1.31934	0.199		1.68496	0.013
Rv1829	1.5246	0.016		1.68494	0.002
Rv2595	1.40165	0.129		1.68135	0.014
Rv2022c	1.44398	0.016		1.68013	0.001
Rv1584c	1.27049	0.373		1.67723	0.028
Rv0289	1.53626	0.007		1.67593	0.001
Rv0575c	1.51652	0.02		1.67492	0.003
Rv0318c	1.58576	0.003		1.67148	0.001
Rv3426	1.24305	0.309		1.66882	0.012
Rv2577	1.60136	0.002		1.66875	0.001
Rv1043c	1.4304	0.009		1.66715	0.001
Rv3328c	1.49297	0.017		1.66529	0.002
Rv0730	1.45479	0.048		1.66164	0.006
Rv1671	1.34801	0.117		1.66085	0.008
Rv2856	1.11565	0.7		1.65923	0.021
Rv2587c	1.4431	0.029		1.6581	0.003
Rv1463	1.34075	0.054		1.65748	0.002
Rv2779c	1.79195	0.009		1.6564	0.006
Rv1460	1.44098	0.007		1.65316	0.001
Rv1710	1.5817	0.012		1.6525	0.003
Rv0827c	0.905493	0.857		1.6492	0.118
Rv1343c	1.30429	0.169		1.64919	0.009
Rv0536	1.69091	0.003		1.64915	0.001
Rv2387	1.41634	0.061		1.64476	0.007
Rv2540c	1.60426	0.002		1.64334	0
Rv1750c	1.23686	0.281		1.64181	0.01
Rv0160c	1.35796	0.042		1.63937	0.002
Rv2115c	1.62202	0.002		1.63925	0.001
Rv1184c	1.4853	0.043		1.6379	0.008
Rv2332	1.55976	0.005		1.6357	0.001
Rv0986	1.17485	0.582		1.6352	0.033
Rv1057	1.28999	0.076		1.63443	0.002
Rv3724B	1.39431	0.084		1.63343	0.009
Rv0453	1.58497	0.01		1.63031	0.003
Rv1787	1.48474	0.004		1.62757	0.001
Rv0335c	1.43806	0.015		1.62602	0.002
Rv1785c	1.55604	0.005		1.62127	0.001
Rv1795	1.48045	0.021		1.6204	0.004
Rv3880c	1.31553	0.099		1.61994	0.005
Rv1596	1.1901	0.438		1.61869	0.016
Rv0689c	1.44678	0.007		1.6181	0.001
Rv1487	1.39798	0.032		1.61757	0.003
Rv2472	1.26494	0.212		1.61497	0.01
Rv1461	1.34633	0.04		1.61442	0.002
Rv2313c	1.43049	0.01		1.61374	0.001
Rv1802	1.59357	0.006		1.61361	0.002
Rv2570	1.40085	0.033		1.61131	0.003
Rv2960c	1.34501	0.11		1.6098	0.009
Rv3642c	1.30658	0.188		1.60786	0.014
Rv0012	1.39748	0.07		1.60761	0.008
Rv2745c	1.37183	0.03		1.60595	0.002
Rv0738	1.38789	0.025		1.60419	0.002
Rv3865	1.42235	0.019		1.59993	0.002
Rv1247c	1.33833	0.114		1.59981	0.01
Rv3882c	1.36149	0.049		1.59902	0.004
Rv1009	1.58035	0.036		1.59739	0.015
Rv0027	1.36055	0.03		1.59388	0.002
Rv0293c	1.37543	0.128		1.59385	0.017
Rv3766	1.2525	0.301		1.59238	0.02
Rv0492.1	1.39582	0.021		1.58961	0.002
Rv2077c	1.35439	0.073		1.58355	0.007
Rv1342c	1.24744	0.182		1.57709	0.007
Rv1046c	1.36758	0.1		1.57615	0.012
Rv1227c	1.60896	0.011		1.57464	0.005
Rv3720	1.41356	0.033		1.57362	0.004
Rv1250	1.43939	0.016		1.57314	0.002
Rv0466	1.16883	0.595		1.57286	0.044
Rv1065	1.13334	0.636		1.57147	0.028
Rv1351	1.17381	0.545		1.57045	0.034
Rv0122	1.41231	0.01		1.5641	0.001
Rv0916c	1.36888	0.01		1.56252	0.001
Rv3270	2.0229	0.085		1.56221	0.169
Rv1185c	1.29322	0.231		1.56118	0.023
Rv0267	1.72861	0.006		1.56036	0.006
Rv3077	1.52348	0.005		1.56	0.002
Rv3197	1.40217	0.072		1.55979	0.012
Rv2706c	1.24438	0.256		1.55869	0.015
Rv3436c	1.39354	0.035		1.55704	0.005
Rv3876	1.23931	0.321		1.55646	0.023
Rv2107	1.33192	0.164		1.55506	0.021
Rv2937	1.08667	0.776		1.55505	0.03
Rv2330c	1.35498	0.103		1.55421	0.013
Rv2473	1.32834	0.088		1.55108	0.008
Rv1660	1.49292	0.006		1.5505	0.002
Rv0822c	1.28037	0.12		1.54865	0.007
Rv2602	1.3424	0.119		1.5472	0.015
Rv2920c	1.62517	0.003		1.5444	0.002
Rv1024	1.24673	0.281		1.54225	0.021
Rv3881c	1.35974	0.029		1.54111	0.003
Rv2629	1.28916	0.081		1.54093	0.004
Rv2664	1.2777	0.204		1.53525	0.018
Rv2209	1.36332	0.019		1.53441	0.002
Rv1139c	1.41741	0.02		1.53291	0.003
Rv2804c	1.48481	0.008		1.53092	0.002
Rv2663	1.26721	0.133		1.52757	0.008
Rv0608	1.35424	0.077		1.52737	0.01
Rv2699c	1.2905	0.167		1.52588	0.016
Rv3820c	1.43687	0.012		1.52534	0.002
Rv0647c	0.97693	0.954		1.52497	0.052
Rv3883c	1.26769	0.108		1.52358	0.006
Rv1560	1.37642	0.043		1.52279	0.006
Rv0807	1.53111	0.003		1.52245	0.001
Rv0869c	1.29898	0.072		1.52219	0.005
Rv2539c	1.25178	0.186		1.52158	0.011
Rv0068	1.21581	0.26		1.52075	0.012
Rv2874	1.29294	0.076		1.51812	0.005
Rv1705c	1.40287	0.014		1.51731	0.002
Rv2348c	1.49701	0.004		1.51632	0.001
Rv2934	1.33507	0.02		1.51259	0.002
Rv1265	1.09908	0.733		1.50823	0.037
Rv2270	1.25803	0.077		1.50774	0.003
Rv2936	1.08998	0.801		1.50693	0.063
Rv1466	1.17449	0.439		1.50451	0.023
Rv2590	1.29608	0.056		1.50366	0.004
Rv3866	1.25768	0.162		1.50317	0.011
Rv1943c	1.31805	0.117		1.50243	0.015
Rv3269	1.7225	0.132		1.50096	0.166
Rv2878c	1.23172	0.222		1.5006	0.013
Rv0694	1.17449	0.293		1.49968	0.008
Rv2087	1.65368	0.038		1.49959	0.04
Rv3645	1.08922	0.722		1.4986	0.024
Rv0692	1.03791	0.926		1.49418	0.068
Rv3385c	1.22651	0.31		1.49365	0.026
Rv2372c	1.29729	0.041		1.4919	0.003
Rv3342	1.50304	0.013		1.49006	0.005
Rv1845c	1.28727	0.114		1.48999	0.011
Rv1996	1.45695	0.022		1.48822	0.008
Rv0992c	1.45952	0.008		1.48491	0.003
Rv0786c	1.33271	0.068		1.48089	0.01
Rv2078	1.07053	0.847		1.48011	0.067
Rv2709	1.22539	0.336		1.47849	0.034
Rv1467c	1.21788	0.252		1.47598	0.016
Rv1339	1.12799	0.481		1.47595	0.012
Rv3719	1.4463	0.005		1.47428	0.001
Rv2808	1.19797	0.323		1.47106	0.02
Rv2877c	1.28265	0.105		1.46887	0.01
Rv0625c	1.23916	0.176		1.46886	0.012
Rv2824c	1.1002	0.819		1.46786	0.13
Rv0972c	1.24725	0.092		1.46769	0.005
Rv3229c	1.26729	0.154		1.46672	0.015
Rv2637	1.34578	0.052		1.46552	0.009
Rv3826	1.28489	0.185		1.46404	0.027
Rv3317	1.08913	0.71		1.46337	0.027
Rv1990.1	1.3322	0.088		1.46303	0.015
Rv1352	1.02234	0.958		1.46107	0.087
Rv0981	1.32995	0.091		1.46073	0.016
Rv2551c	1.38871	0.02		1.46023	0.004
Rv3289c	2.39524	0.027		1.45922	0.19
Rv2369c	1.18641	0.309		1.45916	0.016
Rv0115	1.38443	0.012		1.4591	0.002
Rv1665	1.36454	0.012		1.45812	0.002
Rv0983	1.31463	0.061		1.45792	0.008
Rv3160c	1.42317	0.005		1.45622	0.001
Rv3878	1.15508	0.476		1.45576	0.028
Rv2938	1.07383	0.831		1.45199	0.069
Rv2995c	1.13753	0.462		1.44852	0.017
Rv2946c	1.41465	0.02		1.44707	0.007
Rv3478	1.23222	0.201		1.4452	0.017
Rv2789c	1.39814	0.043		1.4421	0.014
Rv2911	1.16462	0.453		1.4409	0.033
Rv2601.1	1.31657	0.059		1.44083	0.009
Rv3488	1.31201	0.107		1.43813	0.019
Rv3429	1.25327	0.151		1.43725	0.015
Rv0942	1.24054	0.126		1.43533	0.01
Rv0915c	1.33648	0.026		1.43299	0.004
Rv0510	1.08391	0.733		1.43285	0.034
Rv1129c	1.40347	0.015		1.43255	0.005
Rv2328	1.39546	0.037		1.43253	0.012
Rv0257	1.42115	0.005		1.4319	0.001
Rv3230c	1.31724	0.023		1.43179	0.003
Rv3859c	1.22707	0.092		1.42455	0.005
Rv1790	1.41335	0.013		1.42208	0.005
Rv2880c/Rv2879c	1.25009	0.093		1.42207	0.008
Rv2261c	1.26146	0.13		1.42204	0.015
Rv3124	1.16246	0.47		1.42146	0.04
Rv3247c	1.29963	0.079		1.42134	0.012
Rv1182	1.43193	0.018		1.42017	0.008
Rv1103c	1.11867	0.677		1.4201	0.068
Rv0808	1.32679	0.057		1.41878	0.012
Rv1110	1.30707	0.093		1.41244	0.018
Rv3177	1.38265	0.016		1.41192	0.005
Rv3784	1.3335	0.07		1.4113	0.017
Rv3652	1.2967	0.08		1.41095	0.013
Rv1527c	1.45312	0.005		1.4107	0.003
Rv0079	1.26477	0.132		1.41048	0.018
Rv1595	1.19318	0.218		1.40845	0.013
Rv1585c	1.21844	0.276		1.40815	0.033
Rv1480	1.19028	0.222		1.40717	0.013
Rv1634	1.31104	0.022		1.40653	0.003
Rv2342	1.33877	0.016		1.40633	0.003
Rv1766	1.29085	0.147		1.40461	0.031
Rv0742	1.29027	0.086		1.40451	0.014
Rv3861	1.23907	0.192		1.40412	0.024
Rv3712	1.22893	0.134		1.40409	0.012
Rv2794c	1.04408	0.896		1.40328	0.066
Rv2816c	1.11546	0.634		1.40316	0.048
Rv1290c	1.23493	0.086		1.40307	0.006
Rv0482	1.31015	0.048		1.40134	0.009
Rv2705c	1.22957	0.089		1.40102	0.006
Rv1960c	1.10427	0.769		1.40033	0.12
Rv2213	1.24868	0.148		1.39807	0.019
Rv3898c	1.08718	0.695		1.39776	0.034
Rv3662c	1.47945	0.007		1.39769	0.006
Rv3706c	1.56083	0.02		1.39751	0.028
Rv3106	1.30291	0.058		1.39688	0.011
Rv2046	1.34477	0.024		1.39617	0.006
Rv2431c	0.833643	0.653		1.39345	0.23
Rv1966	1.20096	0.1		1.39301	0.005
Rv0756c	1.25615	0.117		1.39287	0.016
Rv0132c	1.36521	0.011		1.3926	0.003
Rv1934c	1.18883	0.112		1.39256	0.004
Rv2776c	1.26496	0.055		1.39209	0.006
Rv2182c	1.23238	0.207		1.39177	0.027
Rv2542	1.46387	0.013		1.39133	0.009
Rv2266	1.13562	0.436		1.39101	0.021
Rv1736c	1.52077	0.019		1.39097	0.022
Rv3819	1.12411	0.667		1.39085	0.087
Rv0366c	1.21379	0.142		1.39035	0.011
Rv0603	1.30928	0.024		1.38877	0.004
Rv1647	1.0783	0.748		1.38853	0.044
Rv1714	1.42198	0.011		1.3879	0.006
Rv0345	1.24814	0.051		1.38685	0.005
Rv0008c	1.29822	0.097		1.38519	0.022
Rv3288c	1.45061	0.016		1.38427	0.012
Rv3252c	1.27988	0.043		1.38331	0.006
Rv1168c	1.08216	0.758		1.38218	0.061
Rv0973c	1.27711	0.033		1.38211	0.004
Rv3196.1	1.12157	0.605		1.37827	0.054
Rv0239	1.1632	0.391		1.37692	0.034
Rv2567	1.43082	0.007		1.37579	0.004
Rv0547c	1.28112	0.056		1.37496	0.01
Rv1944c	1.25869	0.128		1.37442	0.022
Rv1318c	1.30143	0.021		1.37429	0.004
Rv1183	1.24328	0.147		1.37323	0.022
Rv0617	1.2136	0.277		1.37321	0.04
Rv0255c	1.52576	0.021		1.37297	0.029
Rv1141c	1.22293	0.212		1.37257	0.029
Rv2408	1.23413	0.068		1.37253	0.006
Rv1286	0.977106	0.946		1.37162	0.083
Rv0521	1.08308	0.72		1.37151	0.045
Rv1796	1.20628	0.272		1.37126	0.035
Rv2083	1.42671	0.013		1.37088	0.009
Rv2159c	1.21777	0.176		1.37044	0.02
Rv1548c	1.32085	0.046		1.37027	0.013
Rv0821c	1.27041	0.237		1.3694	0.066
Rv2307.2	1.22307	0.114		1.36795	0.011
Rv2416c	1.21834	0.322		1.36588	0.062
Rv1949c	1.47569	0.031		1.36513	0.034
Rv0341	1.31204	0.021		1.36508	0.005
Rv3043c	1.11157	0.669		1.36397	0.077
Rv3649	1.42305	0.008		1.36369	0.005
Rv0028	1.20117	0.201		1.36361	0.02
Rv1093	1.0708	0.816		1.36335	0.088
Rv0987	1.03498	0.915		1.3627	0.074
Rv2947c	1.3945	0.03		1.36031	0.019
Rv2450c	1.11629	0.483		1.35782	0.023
Rv0263c	1.26314	0.094		1.35715	0.018
Rv0879c	1.01566	0.965		1.3565	0.095
Rv2402	1.34286	0.01		1.35573	0.003
Rv1781c	1.2755	0.021		1.35565	0.003
Rv0013	1.17289	0.319		1.35554	0.031
Rv1578c	1.29129	0.043		1.35494	0.01
Rv0627	1.11547	0.57		1.35322	0.043
Rv3818	1.26816	0.032		1.35296	0.005
Rv2769c	1.48905	0.018		1.35205	0.024
Rv1723	1.30382	0.042		1.35041	0.012
Rv1737c	1.18721	0.159		1.34993	0.012
Rv1622c	1.30852	0.021		1.34807	0.006
Rv0152c	1.0693	0.754		1.34623	0.043
Rv0959	1.29226	0.039		1.34605	0.01
Rv1262c	1.08617	0.724		1.3455	0.066
Rv1621c	1.21623	0.078		1.34545	0.007
Rv0071	1.28724	0.064		1.34323	0.017
Rv0535	1.19245	0.137		1.34275	0.011
Rv3372	1.42461	0.007		1.34224	0.007
Rv1004c	1.29669	0.064		1.34187	0.019
Rv3358	1.17094	0.405		1.34177	0.058
Rv2295	1.34331	0.017		1.34026	0.007
Rv2905	1.40163	0.092		1.34018	0.076
Rv1727	1.17674	0.177		1.33709	0.013
Rv3489	1.14961	0.468		1.3366	0.059
Rv0501	1.19537	0.339		1.33581	0.062
Rv1167c	1.08325	0.716		1.33555	0.06
Rv3822	1.33958	0.104		1.33496	0.057
Rv3840	1.28004	0.052		1.33226	0.014
Rv1023	1.21351	0.134		1.32986	0.018
Rv1062	1.35729	0.059		1.32886	0.038
Rv3874	1.19944	0.128		1.32878	0.013
Rv3825c	1.38799	0.014		1.32811	0.011
Rv0520	1.13148	0.569		1.32705	0.081
Rv0133	1.15873	0.183		1.32701	0.01
Rv1224	1.09837	0.556		1.3266	0.028
Rv3684	1.30613	0.026		1.32405	0.009
Rv3007c	1.29805	0.025		1.32375	0.008
Rv2710	1.18239	0.276		1.32292	0.037
Rv3251c	1.0384	0.886		1.32278	0.063
Rv1096	1.14251	0.434		1.32225	0.046
Rv0693	1.00032	0.999		1.32195	0.094
Rv2722	1.09028	0.696		1.32185	0.073
Rv2021c	1.15272	0.376		1.32169	0.04
Rv1851	1.45911	0.024		1.32102	0.036
Rv1488	1.32974	0.033		1.32051	0.016
Rv2034	1.16002	0.364		1.32039	0.044
Rv2517c	1.01704	0.951		1.31984	0.058
Rv1052	1.20541	0.099		1.31816	0.011
Rv2318	1.1906	0.094		1.31811	0.008
Rv2703	1.0826	0.723		1.31694	0.073
Rv3437	1.227	0.12		1.31627	0.022
Rv3334	1.20063	0.297		1.31616	0.062
Rv2608	1.16395	0.303		1.31575	0.034
Rv3913	1.18663	0.263		1.31471	0.04
Rv0842	1.21823	0.066		1.31412	0.009
Rv0586	1.07668	0.788		1.31372	0.116
Rv0868c	1.15186	0.218		1.31365	0.013
Rv2827c	1.21678	0.167		1.31315	0.032
Rv0260c	1.5575	0.045		1.31105	0.113
Rv3588c	1.23055	0.176		1.31046	0.044
Rv1145	1.33856	0.03		1.30837	0.018
Rv2596	1.09854	0.685		1.30661	0.098
Rv0595c	1.22834	0.193		1.30654	0.051
Rv2302	1.25791	0.1		1.30582	0.031
Rv2537c	1.03699	0.89		1.30439	0.071
Rv1088	1.34777	0.024		1.3035	0.018
Rv1635c	1.01523	0.954		1.30253	0.062
Rv3076	1.22115	0.14		1.3023	0.03
Rv0261c	1.37423	0.099		1.30185	0.095
Rv3875	1.15917	0.23		1.30185	0.02
Rv3567c	1.2208	0.258		1.30114	0.074
Rv0404	1.30127	0.038		1.30093	0.017
Rv3016	1.13319	0.281		1.30007	0.016
Rv2389c	1.24078	0.281		1.29994	0.109
Rv3888c	1.19158	0.128		1.29826	0.016
Rv3746c	1.29929	0.027		1.29625	0.012
Rv2777c	1.14241	0.511		1.296	0.094
Rv0365c	1.14375	0.345		1.29587	0.035
Rv1386	0.730637	0.343		1.2955	0.311
Rv0969	1.30326	0.029		1.29546	0.014
Rv0874c	1.20345	0.078		1.29495	0.01
Rv1404	1.04073	0.896		1.29423	0.119
Rv1721c	1.26679	0.13		1.29388	0.054
Rv1367c	1.07149	0.685		1.29341	0.04
Rv3764c	1.25305	0.072		1.29319	0.022
Rv2912c	1.20091	0.11		1.29213	0.017
Rv1008	1.27397	0.222		1.29208	0.117
Rv2056c	1.12059	0.423		1.29172	0.033
Rv3749c	1.23088	0.193		1.29171	0.061
Rv3134c	1.15404	0.227		1.29164	0.02
Rv2373c	1.21155	0.065		1.2906	0.01
Rv0331	1.14518	0.364		1.29006	0.044
Rv1561	1.04115	0.893		1.28828	0.122
Rv2234	1.18701	0.165		1.28725	0.025
Rv0387c	1.18673	0.147		1.28707	0.021
Rv0768	1.00441	0.989		1.28686	0.1
Rv0210	1.39795	0.014		1.28641	0.019
Rv0754	1.19356	0.101		1.28574	0.014
Rv0136	1.17545	0.176		1.28451	0.023
Rv0663	1.11958	0.428		1.28384	0.036
Rv1073	1.19584	0.117		1.28377	0.018
Rv3864	1.1747	0.22		1.28341	0.033
Rv1313c	1.20329	0.075		1.28299	0.012
Rv3867	1.2001	0.131		1.28223	0.024
Rv1907c	1.23138	0.087		1.28111	0.023
Rv2340c	1.23524	0.046		1.28035	0.011
Rv3824c	1.32973	0.039		1.2803	0.032
Rv3643	1.61539	0.069		1.27969	0.227
Rv2183c	1.18786	0.169		1.27891	0.029
Rv3319	1.1229	0.51		1.27856	0.072
Rv2742c	1.18486	0.142		1.27825	0.021
Rv2173	1.12732	0.315		1.27786	0.023
Rv1010	1.14791	0.4		1.27567	0.067
Rv3650	1.23045	0.049		1.27331	0.012
Rv0607	1.18028	0.218		1.27289	0.041
Rv1646	1.16794	0.428		1.2727	0.116
Rv0530	1.14245	0.339		1.27245	0.043
Rv0673	1.21473	0.077		1.27232	0.017
Rv2854	1.22155	0.122		1.27224	0.035
Rv1843c	1.24087	0.048		1.27216	0.014
Rv0146	1.19917	0.17		1.27076	0.04
Rv0686	1.19423	0.218		1.27012	0.053
Rv1673c	1.09679	0.496		1.27	0.033
Rv3352c	1.20982	0.088		1.26995	0.019
Rv2829c	1.05067	0.846		1.26971	0.112
Rv2058c	1.18596	0.451		1.2688	0.17
Rv3606c	1.36257	0.16		1.26812	0.183
Rv3869	1.04822	0.874		1.267	0.151
Rv1033c	1.32396	0.019		1.26693	0.016
Rv3664c	1.12053	0.305		1.26657	0.02
Rv3570c	1.24161	0.053		1.26572	0.018
Rv3602c	0.861602	0.628		1.26523	0.265
Rv3713	1.1733	0.126		1.26442	0.017
Rv2143	1.30088	0.034		1.26418	0.025
Rv0615	1.1019	0.614		1.26334	0.093
Rv2388c	1.3589	0.039		1.26334	0.05
Rv2939	1.08412	0.68		1.26225	0.089
Rv1529	1.17146	0.187		1.26224	0.031
Rv2941	1.13801	0.363		1.26177	0.051
Rv3603c	1.03512	0.849		1.26119	0.041
Rv2068c	1.01532	0.958		1.26059	0.118
Rv2519	1.11313	0.336		1.25892	0.022
Rv1285	1.16735	0.154		1.25871	0.021
Rv2767c	1.26821	0.049		1.2587	0.026
Rv0493c	1.15616	0.265		1.25793	0.042
Rv0114	1.34604	0.086		1.2577	0.102
Rv0743c	1.07618	0.667		1.25765	0.063
Rv1355c	1.18131	0.13		1.2576	0.023
Rv3581c	1.07483	0.72		1.25718	0.094
Rv3657c	1.1607	0.272		1.2567	0.049
Rv1574	1.4367	0.133		1.2563	0.237
Rv1442	1.11309	0.41		1.25546	0.038
Rv2868c	1.14253	0.278		1.25408	0.035
Rv1082	1.10166	0.429		1.25389	0.03
Rv2019	1.05647	0.748		1.2538	0.053
Rv3610c	1.08186	0.726		1.25361	0.131
Rv0342	1.10697	0.563		1.25318	0.085
Rv1136	1.13969	0.369		1.25269	0.061
Rv0258c	1.19298	0.332		1.25237	0.125
Rv3235	1.14668	0.278		1.25185	0.04
Rv1922	1.24539	0.054		1.25164	0.024
Rv0596c	1.24663	0.094		1.25098	0.047
Rv2057c	1.0657	0.805		1.25024	0.156
Rv2296	1.17353	0.185		1.24998	0.037
Rv2830c	1.05314	0.792		1.24968	0.076
Rv3785	1.20384	0.083		1.24938	0.021
Rv0045c	1.21926	0.095		1.24932	0.033
Rv0378	1.19922	0.126		1.24931	0.034
Rv1998c	1.00269	0.994		1.24867	0.143
Rv1623c	1.04092	0.885		1.24778	0.145
Rv2886c	1.10316	0.43		1.2473	0.035
Rv3369	1.11742	0.37		1.24729	0.037
Rv3181c	1.0923	0.621		1.24622	0.088
Rv3768	1.08001	0.634		1.24621	0.063
Rv2547	1.34666	0.074		1.24405	0.103
Rv0813c	1.11202	0.423		1.24396	0.046
Rv2120c	1.21844	0.063		1.24378	0.021
Rv0518	1.14532	0.395		1.24367	0.087
Rv3331	1.0505	0.793		1.24299	0.071
Rv3094c	1.17912	0.1		1.24236	0.019
Rv2810c	1.29164	0.027		1.24175	0.023
Rv1521	1.06365	0.814		1.2416	0.172
Rv0620	1.19691	0.157		1.24007	0.05
Rv0192	1.12637	0.346		1.24002	0.045
Rv2327	1.22286	0.057		1.2398	0.021
Rv0076c	1.04966	0.868		1.23971	0.186
Rv1315	1.03518	0.89		1.23968	0.118
Rv2711	1.10774	0.445		1.23827	0.051
Rv0797	1.15493	0.311		1.23825	0.071
Rv1517	1.28048	0.028		1.23803	0.023
Rv1669	1.32318	0.126		1.23765	0.151
Rv0905	0.894952	0.674		1.23718	0.232
Rv2759c	1.01641	0.942		1.23716	0.072
Rv3041c	1.00654	0.98		1.23642	0.078
Rv1468c	1.16767	0.117		1.23621	0.02
Rv1799	1.18374	0.228		1.2362	0.072
Rv2104c	1.02565	0.947		1.2358	0.268
Rv3271c	1.11715	0.273		1.23569	0.022
Rv0744c	1.08206	0.53		1.23475	0.037
Rv0976c	1.30739	0.066		1.23457	0.075
Rv1760	1.20494	0.085		1.23435	0.028
Rv3836	0.963643	0.887		1.23425	0.141
Rv0561c	1.25192	0.046		1.23388	0.028
Rv2222c	1.10995	0.586		1.23375	0.131
Rv0275c	1.02375	0.942		1.23266	0.202
Rv2091c	1.04574	0.843		1.23258	0.117
Rv2433c	1.24705	0.085		1.23153	0.053
Rv3578	1.14222	0.428		1.2308	0.115
Rv1372	1.0289	0.889		1.23013	0.071
Rv2916c	1.0835	0.651		1.2299	0.099
Rv0264c	1.06789	0.726		1.22987	0.101
Rv2552c	1.19313	0.109		1.22944	0.033
Rv3902c	1.12716	0.424		1.22921	0.083
Rv0529	1.03597	0.877		1.2287	0.108
Rv2309.1	1.1978	0.145		1.22846	0.053
Rv2455c	0.971945	0.925		1.22799	0.191
Rv3848	1.31406	0.037		1.22799	0.05
Rv0840c	1.0877	0.451		1.22656	0.031
Rv0918	1.20077	0.076		1.22609	0.025
Rv1331	1.01403	0.961		1.22607	0.17
Rv1102c	0.939932	0.841		1.22605	0.25
Rv0988	0.928996	0.794		1.22591	0.236
Rv1332	0.991221	0.982		1.22309	0.229
Rv3550	1.15707	0.207		1.22287	0.045
Rv0102	0.968335	0.916		1.22263	0.204
Rv2084	1.17737	0.125		1.22232	0.033
Rv3896c	1.13391	0.296		1.22014	0.052
Rv0660c	1.15591	0.409		1.22003	0.146
Rv1844c	1.04514	0.857		1.21978	0.157
Rv2621c	1.13802	0.278		1.21964	0.051
Rv3343c	1.22277	0.08		1.21877	0.043
Rv0563	1.0556	0.806		1.21865	0.144
Rv3189	1.25941	0.033		1.21863	0.028
Rv3505	1.17613	0.126		1.21777	0.035
Rv1688	1.27243	0.083		1.21727	0.083
Rv1257c	1.14848	0.328		1.21651	0.09
Rv1726	1.22944	0.115		1.21647	0.073
Rv3451	1.13945	0.143		1.21514	0.019
Rv2086	1.08951	0.466		1.21421	0.044
Rv2591	1.19142	0.134		1.21418	0.054
Rv3312A	1.28304	0.146		1.21377	0.164
Rv3025c	1.02211	0.928		1.21361	0.133
Rv3777	1.21067	0.114		1.21307	0.059
Rv3868	1.11423	0.391		1.21261	0.062
Rv1530	1.23743	0.087		1.21255	0.063
Rv3081	1.01343	0.944		1.2122	0.065
Rv3697c	1.09911	0.617		1.2116	0.151
Rv1473.1	1.13122	0.456		1.21151	0.133
Rv3674c	1.09638	0.482		1.21091	0.065
Rv0191	1.195	0.124		1.21062	0.053
Rv3835	1.01252	0.96		1.21037	0.144
Rv3571	1.19134	0.111		1.20932	0.044
Rv1323	1.0168	0.932		1.20923	0.076
Rv3585	1.07479	0.746		1.20909	0.184
Rv3093c	1.08714	0.369		1.20909	0.022
Rv2990c	0.936807	0.823		1.20822	0.268
Rv3378c	0.960468	0.905		1.20754	0.282
Rv1592c	0.868028	0.547		1.20648	0.265
Rv2853	1.16165	0.159		1.2063	0.043
Rv1570	1.12638	0.338		1.20599	0.068
Rv2030c	1.13286	0.223		1.20361	0.039
Rv3085	1.02697	0.928		1.20332	0.228
Rv3730c	1.16598	0.194		1.20326	0.065
Rv1364c	1.0933	0.497		1.20267	0.072
Rv0958	1.22756	0.075		1.20247	0.055
Rv1133c	0.948665	0.918		1.2023	0.478
Rv2374c	1.0489	0.801		1.20216	0.119
Rv3660c	1.24635	0.087		1.20215	0.082
Rv2470	1.0238	0.921		1.20166	0.146
Rv1175c	0.986807	0.959		1.20157	0.163
Rv3170	1.17095	0.132		1.20148	0.044
Rv1740	1.03605	0.9		1.20122	0.222
Rv1888c	1.13389	0.328		1.20104	0.082
Rv0355c	1.142	0.289		1.20061	0.078
Rv1587c	1.24556	0.051		1.20035	0.048
Rv0026	1.12696	0.285		1.20034	0.054
Rv1597	0.878837	0.571		1.20007	0.259
Rv1573	1.18849	0.094		1.2	0.04
Rv3327	1.19864	0.131		1.19827	0.073
Rv0628c	1.18987	0.123		1.19808	0.06
Rv2518c	1.14551	0.316		1.19748	0.103
Rv0580c	1.21576	0.132		1.19638	0.096
Rv2500c	1.04676	0.747		1.19598	0.062
Rv3006	1.09135	0.648		1.19582	0.178
Rv3576	1.19878	0.056		1.19577	0.028
Rv0856	1.15864	0.343		1.19563	0.149
Rv2583c	1.17509	0.087		1.19498	0.031
Rv0832	1.13264	0.32		1.19448	0.084
Rv2042c	1.11491	0.269		1.19313	0.039
Rv1118c	1.14891	0.198		1.19269	0.057
Rv1025	1.00656	0.975		1.19247	0.083
Rv0826	0.903785	0.711		1.19223	0.323
Rv2029c	1.21652	0.51		1.19197	0.41
Rv1983	1.08909	0.44		1.19186	0.052
Rv0340	1.22721	0.12		1.19175	0.106
Rv3027c	1.21536	0.125		1.19133	0.096
Rv2077.1	1.08241	0.643		1.19071	0.146
Rv1039c	1.24284	0.101		1.19071	0.107
Rv3370c	1.24859	0.099		1.1907	0.111
Rv3710	1.03338	0.846		1.19013	0.085
Rv1852	1.3083	0.087		1.18982	0.163
Rv2307c	1.04333	0.83		1.18927	0.141
Rv3873	1.21425	0.084		1.18899	0.064
Rv0144	1.19483	0.221		1.18806	0.146
Rv1473	0.962616	0.871		1.18776	0.185
Rv1415	1.00305	0.991		1.18713	0.179
Rv0646c	1.06088	0.837		1.18709	0.298
Rv1464	1.2199	0.081		1.18706	0.068
Rv1910c	0.966121	0.913		1.18687	0.288
Rv3843c	1.00366	0.99		1.18649	0.189
Rv0767c	1.08458	0.574		1.18622	0.108
Rv2184c	1.03057	0.878		1.18619	0.121
Rv2435c	1.17465	0.125		1.18595	0.057
Rv0960	1.17866	0.078		1.18523	0.035
Rv3296	1.13686	0.224		1.18508	0.059
Rv0980c	1.0966	0.415		1.18456	0.064
Rv1215c	1.06608	0.665		1.18416	0.104
Rv0906	0.990953	0.973		1.18346	0.183
Rv2694c	1.10205	0.524		1.18304	0.141
Rv2538c	1.09781	0.398		1.18298	0.062
Rv3673c	1.07328	0.544		1.18233	0.062
Rv1571	1.13033	0.216		1.18189	0.051
Rv0585c	1.18859	0.133		1.18162	0.083
Rv2865	1.05611	0.862		1.18153	0.336
Rv3686c	1.25859	0.14		1.1813	0.186
Rv3491	1.08889	0.616		1.181	0.165
Rv1029	1.12077	0.222		1.18092	0.042
Rv3195	1.11214	0.27		1.18088	0.045
Rv0691c	1.07125	0.515		1.18025	0.048
Rv2565	1.19003	0.096		1.18014	0.06
Rv0851c	1.15247	0.183		1.17999	0.067
Rv3566c	1.03744	0.857		1.17932	0.158
Rv0978c	1.15765	0.162		1.17871	0.065
Rv3802c	1.04449	0.841		1.17867	0.193
Rv1350	1.11916	0.313		1.17806	0.076
Rv1444c	1.2024	0.061		1.17778	0.046
Rv3696c	1.12888	0.218		1.17765	0.053
Rv1820	1.15157	0.13		1.17732	0.044
Rv3144c	1.13038	0.276		1.17701	0.081
Rv0538	1.12587	0.215		1.17681	0.049
Rv2331.1	1.16427	0.218		1.17641	0.111
Rv1135.1	1.10235	0.437		1.17637	0.099
Rv2550c	1.09307	0.585		1.17612	0.166
Rv1223	1.07604	0.731		1.17551	0.24
Rv2842c	1.09302	0.643		1.17537	0.223
Rv3627c	1.12079	0.329		1.17527	0.091
Rv2870c	1.03597	0.868		1.17519	0.173
Rv1246c	1.10547	0.33		1.17511	0.061
Rv2025c	0.955815	0.837		1.17484	0.21
Rv1903	1.0049	0.985		1.17427	0.163
Rv2849c	1.3482	0.15		1.17373	0.329
Rv3193c	1.06577	0.657		1.17358	0.113
Rv2079	0.972009	0.899		1.17285	0.182
Rv3033	0.980193	0.963		1.17284	0.446
Rv1160	1.05139	0.776		1.17231	0.152
Rv3448	1.14966	0.136		1.17186	0.05
Rv0300	0.988377	0.968		1.17182	0.264
Rv1391	0.988248	0.958		1.1718	0.167
Rv2138	0.985344	0.954		1.17153	0.227
Rv1317c	1.11328	0.493		1.17133	0.179
Rv2871	0.952787	0.896		1.17115	0.406
Rv1503c	1.20727	0.181		1.17035	0.169
Rv3104c	1.14379	0.23		1.16997	0.091
Rv1190	1.17322	0.136		1.16967	0.081
Rv2793c	0.942792	0.746		1.16936	0.181
Rv2453c	0.955019	0.817		1.16932	0.19
Rv0048c	1.10084	0.774		1.16875	0.439
Rv2642	1.05426	0.784		1.16857	0.192
Rv1565c	1.05517	0.81		1.16835	0.244
Rv1544	0.971091	0.923		1.16832	0.317
Rv3879c	1.16861	0.138		1.16812	0.078
Rv2619c	0.994527	0.986		1.16796	0.228
Rv0917	1.20512	0.107		1.16743	0.102
Rv3354	0.848202	0.575		1.16721	0.446
Rv1253	1.03274	0.86		1.16706	0.142
Rv3842c	1.08906	0.634		1.16703	0.214
Rv2365c	1.05752	0.791		1.16683	0.232
Rv1154c	1.04719	0.847		1.16667	0.257
Rv0476	1.07962	0.722		1.16658	0.269
Rv2018	1.01859	0.935		1.16522	0.19
Rv1526c	1.26327	0.088		1.16507	0.162
Rv3254	1.15829	0.151		1.16502	0.076
Rv1441c	1.11155	0.264		1.16426	0.058
Rv1581c	1.09998	0.617		1.16403	0.251
Rv3732	1.00099	0.997		1.16372	0.167
Rv2564	1.1123	0.43		1.163	0.148
Rv0457c	1.19718	0.157		1.163	0.146
Rv0441c	1.11728	0.489		1.1623	0.21
Rv2410c	1.48202	0.062		1.16218	0.346
Rv1564c	1.06926	0.669		1.16109	0.165
Rv2984	1.00009	1		1.161	0.248
Rv1443c	1.01332	0.954		1.16072	0.2
Rv1155	1.02693	0.914		1.16062	0.237
Rv1861	1.16614	0.359		1.16037	0.252
Rv3377c	1.00181	0.996		1.16032	0.258
Rv3533c	1.21901	0.062		1.16016	0.082
Rv3770c	0.981408	0.937		1.1601	0.219
Rv2398c	1.11208	0.292		1.16004	0.076
Rv2070c	1.15152	0.258		1.15981	0.143
Rv1387	0.8116	0.356		1.15917	0.391
Rv0892	0.932787	0.754		1.15843	0.289
Rv0465c	1.00583	0.982		1.15827	0.206
Rv2036	1.10121	0.376		1.15827	0.094
Rv3906c	1.09015	0.354		1.15777	0.059
Rv1153c	1.08675	0.492		1.15774	0.114
Rv1590	0.857485	0.532		1.15717	0.403
Rv0321	1.01941	0.925		1.15668	0.176
Rv0362	1.32683	0.113		1.15667	0.299
Rv2020c	1.06416	0.653		1.15664	0.133
Rv3283	0.943839	0.822		1.15647	0.331
Rv0217c	1.05555	0.658		1.15632	0.093
Rv1322	0.976709	0.929		1.15604	0.289
Rv3201c	1.10468	0.277		1.15602	0.061
Rv3600c	0.7693	0.348		1.15552	0.497
Rv1187	1.17097	0.185		1.15543	0.139
Rv2728c	1.10051	0.563		1.15536	0.224
Rv1718	1.33453	0.192		1.15525	0.403
Rv1993c	1.13528	0.258		1.15409	0.118
Rv1999c	1.29795	0.088		1.15385	0.232
Rv1081c	1.10686	0.363		1.15384	0.11
Rv2146c	1.01026	0.976		1.15367	0.354
Rv1421	0.98642	0.954		1.15315	0.231
Rv0373c	1.14871	0.14		1.1529	0.072
Rv2887	0.931238	0.766		1.15269	0.337
Rv0711	1.07218	0.572		1.15265	0.117
Rv2616	1.01023	0.961		1.15261	0.189
Rv2422	1.11079	0.438		1.1524	0.173
Rv0309	1.12473	0.554		1.15193	0.316
Rv2362c	1.10517	0.426		1.15193	0.146
Rv3249c	0.987633	0.963		1.15172	0.294
Rv1205	1.07727	0.638		1.15166	0.198
Rv2368c	1.04131	0.813		1.15135	0.173
Rv1084	1.20994	0.157		1.15073	0.197
Rv0480c	1.00876	0.966		1.14945	0.171
Rv1398c	1.10605	0.542		1.14917	0.244
Rv0190	1.06949	0.804		1.14905	0.384
Rv2836c	1.15579	0.209		1.149	0.141
Rv1147	1.21161	0.168		1.14806	0.217
Rv1022	1.12243	0.217		1.14792	0.078
Rv3855	1.00012	1		1.14791	0.341
Rv3676	1.13199	0.479		1.1479	0.288
Rv1885c	1.10088	0.642		1.14673	0.33
Rv3757c	1.20345	0.058		1.1467	0.08
Rv2089c	1.13481	0.236		1.14635	0.119
Rv2043c	0.932082	0.751		1.14623	0.325
Rv1095	1.14939	0.423		1.14578	0.298
Rv3203	1.05181	0.708		1.14527	0.137
Rv3042c	0.931974	0.754		1.14503	0.334
Rv2623	1.10383	0.309		1.14472	0.09
Rv0494	1.16288	0.193		1.14398	0.155
Rv2027c	1.01547	0.942		1.14392	0.217
Rv0599c	1.04966	0.898		1.14367	0.493
Rv2554c	1.06514	0.619		1.14343	0.138
Rv2158c	1.02726	0.894		1.14326	0.212
Rv1941	1.15059	0.302		1.14313	0.214
Rv2242	1.09337	0.345		1.14287	0.083
Rv0897c	1.1119	0.301		1.14255	0.111
Rv0623	1.0434	0.906		1.14253	0.465
Rv0787	1.04787	0.719		1.1416	0.129
Rv1272c	1.15415	0.114		1.14127	0.08
Rv1397c	1.0433	0.871		1.14123	0.346
Rv0876c	1.18011	0.093		1.14098	0.101
Rv2274c	0.845391	0.48		1.14093	0.444
Rv1395	0.972019	0.895		1.14087	0.246
Rv1135c	1.18089	0.103		1.1408	0.113
Rv2405	1.14845	0.196		1.14075	0.134
Rv3555c	1.12105	0.419		1.14057	0.223
Rv3424c	1.12058	0.353		1.14051	0.174
Rv2284	0.897107	0.502		1.14049	0.267
Rv3347c	1.14769	0.173		1.14033	0.116
Rv2770c	1.0509	0.794		1.1402	0.254
Rv3904c	1.38387	0.218		1.13977	0.525
Rv0612	1.09411	0.406		1.1393	0.126
Rv0186	1.04476	0.77		1.13923	0.168
Rv3010c	1.20193	0.129		1.13889	0.184
Rv2059	1.17101	0.157		1.13889	0.152
Rv0403c	0.914172	0.707		1.13879	0.399
Rv2732c	1.03291	0.85		1.1387	0.187
Rv0395	1.2325	0.265		1.1383	0.374
Rv1948c	1.02449	0.898		1.13815	0.197
Rv0215c	0.994616	0.98		1.13793	0.161
Rv0557	1.00421	0.983		1.13758	0.145
Rv1453	1.07769	0.523		1.13752	0.142
Rv3367	1.11438	0.262		1.13731	0.104
Rv0400c	1.07854	0.45		1.13724	0.101
Rv3863	1.01919	0.928		1.13704	0.234
Rv1636	0.823355	0.375		1.13693	0.437
Rv1288	0.971873	0.883		1.13691	0.22
Rv0463	1.04676	0.794		1.13653	0.229
Rv3559c	1.27047	0.264		1.1358	0.441
Rv2123	1.16892	0.125		1.13574	0.126
Rv3666c	1.14031	0.193		1.13563	0.126
Rv3278c	1.06028	0.758		1.1356	0.285
Rv0488	1.0014	0.996		1.13517	0.345
Rv0531	0.978163	0.925		1.13505	0.294
Rv3440c	1.09846	0.481		1.13398	0.209
Rv0159c	0.963109	0.813		1.13377	0.19
Rv3439c	1.16739	0.123		1.1337	0.126
Rv2045c	1.12794	0.426		1.13232	0.275
Rv3312c	1.07531	0.668		1.13203	0.276
Rv3022A	1.49521	0.02		1.13201	0.306
Rv0898c	1.00247	0.995		1.13189	0.391
Rv2530c	1.06713	0.766		1.13113	0.359
Rv3061c	1.16004	0.249		1.13078	0.23
Rv0845	1.04363	0.771		1.13049	0.184
Rv2386c	1.14872	0.227		1.13048	0.185
Rv3397c	1.0008	0.997		1.13039	0.288
Rv2864c	1.17561	0.205		1.1303	0.231
Rv1385	1.24072	0.119		1.12965	0.264
Rv1620c	1.10157	0.289		1.12961	0.103
Rv0197	1.11857	0.211		1.1292	0.102
Rv1973	1.15093	0.184		1.12915	0.159
Rv1170	0.938282	0.754		1.12899	0.339
Rv0766c	0.935103	0.747		1.12889	0.351
Rv2170	0.967389	0.874		1.12869	0.286
Rv3792	1.16208	0.232		1.12844	0.229
Rv3412	0.980912	0.942		1.12812	0.367
Rv2247	1.04334	0.862		1.12811	0.368
Rv1731	0.930589	0.764		1.1278	0.41
Rv3815c	1.14519	0.203		1.1277	0.165
Rv3752c	1.15501	0.131		1.12749	0.126
Rv3916c	1.04566	0.849		1.1273	0.361
Rv1557	0.905128	0.627		1.12721	0.389
Rv2743c	1.12699	0.239		1.1272	0.147
Rv0484c	1.02078	0.922		1.12688	0.273
Rv0158	1.06667	0.751		1.12665	0.347
Rv2678c	1.06292	0.559		1.12659	0.122
Rv0419	1.02019	0.915		1.1265	0.214
Rv3376	0.886296	0.571		1.12595	0.422
Rv1652	1.04282	0.765		1.12583	0.183
Rv3871	1.06454	0.591		1.1258	0.156
Rv0471c	0.915303	0.676		1.12578	0.396
Rv3469c	1.04923	0.68		1.12551	0.141
Rv3531c	0.985583	0.954		1.12534	0.351
Rv3679	0.95881	0.858		1.12475	0.367
Rv2248	0.987545	0.959		1.12428	0.343
Rv3207c	1.11754	0.26		1.12425	0.143
Rv2283	1.0768	0.498		1.12422	0.155
Rv0861c	1.02838	0.887		1.12412	0.263
Rv1954c	1.38643	0.184		1.12406	0.543
Rv2801c	1.04625	0.839		1.12266	0.362
Rv1035c	1.18956	0.114		1.12195	0.19
Rv0937c	1.18958	0.108		1.1219	0.184
Rv0522	1.05818	0.717		1.12187	0.258
Rv2495c	1.01422	0.953		1.12151	0.332
Rv3200c	1.14708	0.158		1.12141	0.148
Rv3306c	1.02121	0.886		1.12099	0.154
Rv1654	0.982507	0.925		1.12095	0.24
Rv3259	1.1773	0.342		1.12072	0.386
Rv3202c	1.18747	0.179		1.12042	0.264
Rv1100	1.05545	0.662		1.12033	0.181
Rv3349c	1.10462	0.486		1.11987	0.283
Rv3599c	0.879148	0.66		1.11978	0.561
Rv3399	1.21138	0.376		1.11973	0.489
Rv2498c	0.970345	0.856		1.11971	0.226
Rv2675c	1.01448	0.95		1.1196	0.317
Rv2111c	1.10343	0.313		1.11957	0.149
Rv2031c	1.13289	0.347		1.11941	0.272
Rv0971c	1.20434	0.176		1.11925	0.3
Rv3601c	0.717256	0.254		1.1188	0.624
Rv2181	0.970139	0.846		1.11873	0.213
Rv1292	0.885745	0.598		1.11857	0.477
Rv0236.1	1.30616	0.087		1.11854	0.352
Rv1152	1.1849	0.068		1.11835	0.13
Rv2023A	1.01266	0.938		1.11831	0.178
Rv1086	1.08279	0.466		1.11804	0.178
Rv2893	1.05378	0.638		1.11775	0.154
Rv3298c	1.09532	0.357		1.11725	0.156
Rv1940	0.964834	0.829		1.11715	0.25
Rv0659c	1.10451	0.545		1.11707	0.344
Rv2660c	1.13402	0.459		1.11692	0.378
Rv2430c	0.742207	0.278		1.11674	0.606
Rv1051c	1.27942	0.339		1.1165	0.577
Rv3250c	0.965274	0.899		1.11524	0.449
Rv1001	0.974271	0.869		1.11517	0.214
Rv3574	0.990588	0.975		1.11465	0.427
Rv0137c	0.999941	1		1.1146	0.333
Rv1556	1.26969	0.224		1.11452	0.477
Rv3750c	1.04903	0.819		1.11441	0.373
Rv1349	1.06663	0.621		1.11393	0.234
Rv2998.1	1.28423	0.224		1.11386	0.502
Rv0304c	1.09002	0.577		1.11376	0.321
Rv2665	1.10545	0.355		1.11366	0.205
Rv3018A	1.31196	0.221		1.1135	0.535
Rv2977c	1.015	0.949		1.11256	0.352
Rv0093c	1.11473	0.351		1.11224	0.241
Rv3277	1.05249	0.687		1.11221	0.214
Rv1648	1.08901	0.39		1.11215	0.17
Rv2855	1.11728	0.307		1.11196	0.217
Rv1753c	1.17023	0.157		1.11182	0.233
Rv3915	0.900428	0.623		1.11149	0.462
Rv0903c	1.05789	0.804		1.11136	0.426
Rv1330c	1.11607	0.222		1.11072	0.151
Rv1470	0.980765	0.952		1.11033	0.508
Rv0729	1.20204	0.142		1.11029	0.294
Rv0187	1.06009	0.695		1.10995	0.289
Rv2037c	1.10526	0.308		1.10957	0.184
Rv0755.1	1.11665	0.492		1.10944	0.374
Rv1572c	1.04288	0.833		1.10931	0.363
Rv1479	0.979402	0.929		1.10897	0.384
Rv1047	1.28857	0.078		1.10878	0.349
Rv2052c	1.19356	0.306		1.10871	0.435
Rv1610	1.13711	0.339		1.10832	0.322
Rv3735	1.08593	0.554		1.10798	0.301
Rv2563	1.04846	0.783		1.1079	0.327
Rv1832	1.14323	0.13		1.10787	0.155
Rv2426c	0.86337	0.555		1.10757	0.558
Rv0962c	1.01317	0.93		1.10754	0.19
Rv3854c	0.943611	0.715		1.10742	0.322
Rv2951c	0.929938	0.687		1.1074	0.39
Rv3344c	1.06217	0.577		1.10643	0.192
Rv0690c	1.07405	0.535		1.1058	0.23
Rv3597c	1.06564	0.806		1.10573	0.508
Rv1295	0.967797	0.893		1.10552	0.419
Rv0425c	1.00575	0.977		1.10501	0.265
Rv1528c	1.05183	0.745		1.1047	0.309
Rv0875c	1.13707	0.251		1.10435	0.261
Rv3297	1.1408	0.224		1.1041	0.251
Rv0486	1.08857	0.394		1.10409	0.199
Rv1220c	1.12729	0.306		1.104	0.278
Rv0383c	0.865307	0.536		1.10348	0.552
Rv0515	1.16747	0.413		1.10309	0.485
Rv0180c	1.08004	0.415		1.10289	0.179
Rv0568	1.00156	0.996		1.1027	0.39
Rv2458	1.05389	0.728		1.10236	0.314
Rv1575	1.09974	0.515		1.1021	0.356
Rv1087	1.12062	0.287		1.10198	0.249
Rv2053c	1.01853	0.916		1.10177	0.27
Rv1322.1	0.790952	0.288		1.10141	0.572
Rv3731	1.03344	0.85		1.10126	0.324
Rv2806	0.884145	0.474		1.10105	0.441
Rv2725c	1.14612	0.194		1.10054	0.253
Rv2812	1.17959	0.381		1.1	0.502
Rv2325c	1.14379	0.187		1.09991	0.242
Rv2584c	1.02881	0.893		1.09961	0.387
Rv1132	0.943184	0.777		1.09919	0.445
Rv0770	1.01629	0.924		1.09914	0.275
Rv1840c	1.08275	0.464		1.09911	0.246
Rv3132c	1.11733	0.264		1.09859	0.232
Rv2625c	1.04632	0.743		1.09852	0.281
Rv1360	0.878153	0.439		1.09844	0.448
Rv1994c	1.27431	0.158		1.09821	0.484
Rv0907	0.950025	0.745		1.09798	0.344
Rv0336	1.17599	0.408		1.09796	0.523
Rv0397	1.12209	0.485		1.0976	0.436
Rv1514c	1.10429	0.327		1.09749	0.241
Rv0049	1.03771	0.833		1.09746	0.357
Rv2813	1.17774	0.122		1.09666	0.269
Rv3211	0.977616	0.936		1.09657	0.511
Rv3450c	1.08354	0.436		1.09652	0.238
Rv1428c	0.885226	0.359		1.096	0.367
Rv1138c	1.03975	0.74		1.09593	0.223
Rv1293	0.841679	0.393		1.09576	0.546
Rv2730	1.05497	0.633		1.09572	0.237
Rv2174	0.959353	0.823		1.09494	0.396
Rv1066	1.18122	0.409		1.09464	0.548
Rv2176	0.977998	0.916		1.09447	0.396
Rv1692	0.998514	0.994		1.09437	0.274
Rv1508.1	0.920065	0.751		1.09419	0.581
Rv0413	1.00687	0.972		1.09394	0.324
Rv1657	0.937549	0.73		1.0939	0.444
Rv1101c	0.961306	0.807		1.0935	0.351
Rv3307	1.04194	0.728		1.09328	0.243
Rv2531c	1.11503	0.359		1.0932	0.329
Rv0417	1.0946	0.359		1.09315	0.244
Rv0176	1.05914	0.665		1.09312	0.318
Rv0245	0.967205	0.884		1.09247	0.459
Rv3015c	1.19834	0.48		1.09236	0.642
Rv1472	0.981368	0.919		1.09175	0.357
Rv2645	0.949281	0.707		1.09152	0.333
Rv0372c	1.10976	0.376		1.09141	0.331
Rv1640c	1.14667	0.175		1.09129	0.275
Rv3225c	1.17359	0.201		1.09109	0.375
Rv3685c	1.07767	0.575		1.09086	0.352
Rv3263	1.057	0.689		1.09064	0.343
Rv2869c	0.906118	0.602		1.09057	0.503
Rv2838c	0.947094	0.748		1.09013	0.41
Rv0145	1.09448	0.597		1.08961	0.463
Rv3549c	1.09168	0.524		1.08944	0.385
Rv1228	1.26864	0.26		1.0894	0.604
Rv3420c	0.772712	0.258		1.08918	0.633
Rv2193	0.869307	0.577		1.08911	0.63
Rv0202c	1.07084	0.491		1.08903	0.246
Rv0539	1.03023	0.836		1.08879	0.303
Rv3704c	0.987029	0.942		1.08874	0.349
Rv1416	0.965417	0.814		1.08813	0.337
Rv1056	0.977745	0.929		1.08812	0.512
Rv2798c	1.07339	0.57		1.08806	0.337
Rv1959c	0.934368	0.813		1.08777	0.618
Rv0812	0.963906	0.819		1.08762	0.368
Rv3743c	1.05394	0.715		1.08759	0.367
Rv1862	1.19193	0.204		1.08723	0.437
Rv1963c	1.16084	0.23		1.08689	0.39
Rv3105c	1.07892	0.423		1.08583	0.251
Rv2790c	0.862909	0.559		1.08571	0.647
Rv0106	1.00981	0.95		1.08564	0.287
Rv1083	1.02675	0.852		1.08555	0.3
Rv0823c	1.01234	0.943		1.08548	0.342
Rv2823c	0.989997	0.98		1.08454	0.629
Rv2512c	1.07922	0.71		1.08412	0.541
Rv3091	1.11865	0.246		1.08395	0.289
Rv1414	0.863262	0.491		1.08392	0.606
Rv0533c	1.02833	0.852		1.08353	0.338
Rv0266c	1.07605	0.476		1.08335	0.293
Rv1748	1.09285	0.401		1.08319	0.318
Rv3569c	1.12515	0.254		1.08314	0.324
Rv2350c	0.901299	0.58		1.08297	0.541
Rv0592	1.15192	0.218		1.08267	0.377
Rv0902c	1.04194	0.86		1.0825	0.536
Rv0218	1.15142	0.239		1.08247	0.395
Rv0406c	0.990552	0.97		1.08231	0.498
Rv3727	1.0938	0.4		1.08206	0.327
Rv0810c	0.904778	0.629		1.08126	0.578
Rv2038c	1.13612	0.423		1.08122	0.508
Rv0878c	1.18144	0.126		1.08103	0.361
Rv0712	1.02086	0.902		1.08079	0.37
Rv1911c	1.08352	0.433		1.08067	0.313
Rv3355c	1.08573	0.552		1.08051	0.423
Rv1282c	0.963082	0.857		1.08014	0.499
Rv1450c	1.0564	0.594		1.07997	0.284
Rv1439c	1.0571	0.638		1.07958	0.34
Rv1396c	1.07288	0.496		1.07929	0.313
Rv1080c	0.892447	0.653		1.07923	0.657
Rv0658c	1.10278	0.512		1.0791	0.475
Rv2326c	0.981907	0.913		1.07886	0.367
Rv3345c	1.05374	0.614		1.07824	0.292
Rv2137c	1.0702	0.659		1.07814	0.46
Rv3115	1.34398	0.074		1.07812	0.549
Rv2117	0.934114	0.735		1.07797	0.552
Rv1455	1.05382	0.746		1.07768	0.453
Rv1425	0.953919	0.846		1.07748	0.585
Rv0109	1.05775	0.611		1.07718	0.327
Rv3434c	0.87914	0.539		1.07707	0.622
Rv0251c	1.1477	0.253		1.07706	0.424
Rv3537	0.994396	0.976		1.07693	0.382
Rv0610c	0.981862	0.918		1.07687	0.41
Rv3166c	0.958752	0.83		1.07581	0.513
Rv2452c	1.0744	0.87		1.07578	0.766
Rv0877	1.04145	0.723		1.07574	0.322
Rv1982c	1.04045	0.84		1.07532	0.511
Rv2535c	1.01385	0.934		1.07516	0.389
Rv3253c	0.978431	0.909		1.07514	0.451
Rv3394c	1.25789	0.263		1.07455	0.657
Rv1995	1.09429	0.523		1.0742	0.475
Rv1563c	1.01156	0.94		1.07393	0.349
Rv2014	1.12651	0.298		1.07392	0.416
Rv1211	0.864486	0.429		1.07382	0.605
Rv0846c	1.08506	0.388		1.07374	0.322
Rv3305c	1.02372	0.883		1.0736	0.399
Rv3689	1.13226	0.218		1.07332	0.371
Rv3078	1.15374	0.363		1.07329	0.553
Rv1720c	1.05321	0.698		1.0732	0.415
Rv3103c	0.992518	0.973		1.07315	0.475
Rv2820c	0.882814	0.696		1.07308	0.744
Rv1258c	1.085	0.491		1.07305	0.41
Rv2370c	0.969278	0.864		1.07297	0.476
Rv1838c	0.92804	0.755		1.07285	0.638
Rv2800	1.0034	0.988		1.07284	0.438
Rv0127	1.0116	0.952		1.07255	0.45
Rv2704	0.918166	0.674		1.07236	0.604
Rv3564	1.08307	0.613		1.07225	0.514
Rv0236c	1.01056	0.944		1.07212	0.358
Rv0967	1.26079	0.371		1.07186	0.732
Rv2799	1.05279	0.623		1.07163	0.334
Rv0479c	0.812121	0.373		1.07145	0.704
Rv0314c	0.936262	0.74		1.07129	0.579
Rv3526	0.96731	0.899		1.07057	0.62
Rv0110	0.966528	0.837		1.07056	0.465
Rv1418	1.00953	0.954		1.07032	0.404
Rv0121c	1.18624	0.114		1.07028	0.415
Rv2484c	1.00691	0.971		1.07023	0.438
Rv1543	0.860159	0.423		1.07019	0.631
Rv1586c	1.01695	0.928		1.07018	0.469
Rv3197A	1.0576	0.69		1.06972	0.461
Rv0598c	0.996307	0.991		1.06914	0.644
Rv1126c	0.973766	0.883		1.06897	0.482
Rv2873	1.05833	0.635		1.06894	0.406
Rv2558	1.05332	0.777		1.06885	0.549
Rv0776c	0.953256	0.716		1.06845	0.43
Rv0083	1.09543	0.402		1.06808	0.416
Rv1178	1.0733	0.591		1.06794	0.466
Rv1518	1.03544	0.809		1.06788	0.435
Rv0332	1.06646	0.542		1.06787	0.38
Rv2656c	1.18667	0.577		1.06775	0.768
Rv1809	1.03723	0.801		1.06759	0.443
Rv1997	1.07906	0.48		1.06666	0.41
Rv0359	1.01666	0.924		1.06654	0.458
Rv3590c	1.06074	0.602		1.06613	0.408
Rv3406	0.970397	0.851		1.06497	0.475
Rv0559c	0.932711	0.748		1.06496	0.645
Rv2157c	1.06627	0.574		1.06469	0.427
Rv3039c	0.923023	0.642		1.06445	0.592
Rv1018c	1.07663	0.449		1.06441	0.387
Rv0207c	0.908881	0.681		1.06416	0.692
Rv3196	1.02702	0.847		1.06401	0.419
Rv2316	0.972246	0.866		1.06383	0.492
Rv2080	0.840307	0.415		1.06379	0.705
Rv0392c	0.998433	0.996		1.06364	0.633
Rv3182	1.19196	0.305		1.06355	0.645
Rv0022c	0.957961	0.705		1.0634	0.402
Rv1373	1.14024	0.573		1.06315	0.714
Rv1064c	0.954041	0.763		1.06314	0.522
Rv1894c	1.06357	0.586		1.06296	0.433
Rv2035	0.949764	0.782		1.06287	0.589
Rv3068c	1.04374	0.742		1.0628	0.448
Rv2128	0.882799	0.573		1.06252	0.702
Rv0035	1.00312	0.988		1.0623	0.475
Rv2615c	1.02798	0.827		1.06222	0.403
Rv3736	1.03076	0.819		1.0621	0.429
Rv3769	1.06891	0.578		1.06207	0.466
Rv0044c	1.07516	0.59		1.062	0.517
Rv3238c	1.00062	0.997		1.0618	0.423
Rv3379c	1.06811	0.683		1.06119	0.576
Rv0278c	1.0546	0.643		1.06089	0.44
Rv2454c	1.0111	0.942		1.05989	0.439
Rv1653	0.858019	0.4		1.05987	0.676
Rv3790	1.0033	0.988		1.05894	0.543
Rv0847	1.36873	0.277		1.05879	0.809
Rv0085	1.06724	0.68		1.05861	0.585
Rv3428c	1.10564	0.363		1.05805	0.5
Rv2942	1.04984	0.653		1.05804	0.433
Rv3082c	1.03991	0.805		1.0577	0.548
Rv1886c	1.04982	0.777		1.05719	0.594
Rv0939	0.958642	0.816		1.05714	0.601
Rv3755c	0.936468	0.791		1.05707	0.715
Rv1732c	0.829038	0.297		1.05688	0.698
Rv0576	0.976183	0.889		1.05688	0.539
Rv0411c	1.00109	0.996		1.05687	0.578
Rv0030	1.20877	0.272		1.0568	0.687
Rv3760	0.954172	0.863		1.05638	0.72
Rv0246	1.0348	0.8		1.05635	0.491
Rv1243c	1.03626	0.756		1.05587	0.439
Rv3721c	0.978679	0.911		1.0556	0.581
Rv1353c	1.06036	0.672		1.0553	0.555
Rv1889c	1.03169	0.825		1.05513	0.506
Rv1853	1.2524	0.353		1.05484	0.783
Rv3383c	1.25458	0.114		1.05475	0.636
Rv2149c	1.05781	0.791		1.05462	0.682
Rv1989c	1.17214	0.31		1.05458	0.665
Rv2127	1.09687	0.347		1.05414	0.48
Rv1525	1.18204	0.443		1.05401	0.755
Rv1087.1	1.0372	0.777		1.05383	0.501
Rv0650	1.22045	0.265		1.0538	0.713
Rv2509	0.831859	0.402		1.05364	0.76
Rv0750	0.923354	0.652		1.05317	0.667
Rv3490	1.06556	0.535		1.05293	0.476
Rv0105c	1.06191	0.692		1.05288	0.606
Rv3023c	1.278	0.11		1.05263	0.673
Rv0747	1.05338	0.638		1.05258	0.488
Rv3903c	1.20108	0.278		1.05222	0.705
Rv1256c	1.11121	0.605		1.0522	0.724
Rv3804c	0.950704	0.683		1.05202	0.532
Rv3586	0.996687	0.987		1.05195	0.549
Rv1188	1.03598	0.826		1.05191	0.585
Rv0124	1.08338	0.48		1.05184	0.542
Rv2227	1.19013	0.288		1.05113	0.702
Rv1512	0.980048	0.916		1.05081	0.61
Rv1296	0.997462	0.988		1.05032	0.508
Rv2775	1.05876	0.652		1.0503	0.561
Rv1863c	0.902166	0.574		1.05027	0.708
Rv3060c	0.947352	0.735		1.04995	0.631
Rv1818c	1.04292	0.731		1.04978	0.529
Rv3162c	1.07442	0.58		1.04968	0.592
Rv3004	0.981496	0.919		1.04954	0.607
Rv0138	0.938775	0.775		1.04929	0.729
Rv3516	0.973749	0.918		1.04913	0.721
Rv1498c	0.801633	0.271		1.04908	0.767
Rv1420	0.973186	0.852		1.04906	0.551
Rv2264c	1.04349	0.708		1.04898	0.514
Rv2312	0.886808	0.53		1.04872	0.736
Rv3114	1.13843	0.544		1.0487	0.763
Rv3133c	0.958975	0.842		1.04858	0.697
Rv3726	0.907905	0.587		1.04834	0.709
Rv0804	1.09521	0.523		1.04816	0.649
Rv2298	0.998101	0.992		1.04804	0.563
Rv2515c	1.13316	0.595		1.04758	0.784
Rv0244c	0.864437	0.289		1.04746	0.669
Rv2741	1.01249	0.937		1.04745	0.553
Rv2396	1.02082	0.878		1.04739	0.514
Rv2293c	1.03385	0.904		1.04723	0.755
Rv1003	1.07104	0.572		1.0468	0.592
Rv3644c	1.0266	0.839		1.04667	0.532
Rv0753c	1.16464	0.302		1.04659	0.697
Rv1860	0.995827	0.987		1.0465	0.664
Rv2488c	1.1275	0.28		1.04636	0.601
Rv2383c	1.03694	0.764		1.04622	0.542
Rv3107c	1.04164	0.705		1.04615	0.518
Rv2345	1.07162	0.53		1.04603	0.566
Rv0606	0.96089	0.873		1.04594	0.747
Rv3709c	0.995712	0.982		1.04574	0.589
Rv0153c	1.00614	0.97		1.04564	0.559
Rv0294	0.938188	0.702		1.04561	0.688
Rv1329c	1.01812	0.911		1.04554	0.587
Rv3508	1.02366	0.856		1.0454	0.531
Rv3551	1.19147	0.346		1.04536	0.765
Rv3226c	1.21689	0.221		1.04535	0.732
Rv2805	0.856878	0.448		1.04521	0.779
Rv1638.1	1.11589	0.522		1.04493	0.729
Rv1677	0.761332	0.208		1.04493	0.807
Rv3624c	0.871777	0.432		1.04468	0.746
Rv1229c	0.957909	0.804		1.04446	0.677
Rv2636	1.13689	0.211		1.04388	0.594
Rv3350c	1.10839	0.376		1.04385	0.63
Rv2226	0.965451	0.902		1.04383	0.78
Rv0946c	1.13125	0.618		1.04315	0.813
Rv0502	1.00668	0.978		1.04314	0.694
Rv2913c	1.1722	0.31		1.0428	0.737
Rv1975	0.9716	0.881		1.04232	0.691
Rv1212c	0.937436	0.598		1.04223	0.629
Rv2067c	0.811463	0.328		1.04194	0.814
Rv2026c	1.07031	0.602		1.04188	0.652
Rv3054c	1.12498	0.427		1.04175	0.719
Rv0834c	1.04765	0.693		1.04167	0.599
Rv0456.1	1.13115	0.784		1.04149	0.89
Rv0871	0.981399	0.909		1.04145	0.631
Rv3048c	1.0384	0.945		1.04133	0.892
Rv1475c	0.939399	0.704		1.04116	0.714
Rv2468c	0.965218	0.801		1.04108	0.632
Rv3658c	0.985138	0.929		1.04106	0.643
Rv3204	0.962298	0.8		1.04105	0.659
Rv3400	0.825621	0.278		1.04097	0.779
Rv1864c	0.969279	0.862		1.04081	0.692
Rv2225	0.828477	0.368		1.0408	0.812
Rv0220	0.923374	0.547		1.04071	0.676
Rv3858c	1.07579	0.554		1.04047	0.652
Rv3745c	1.06741	0.557		1.04036	0.616
Rv1067c	0.997694	0.989		1.04023	0.589
Rv2200c	0.795727	0.336		1.03997	0.841
Rv2716	1.10841	0.32		1.03995	0.628
Rv2803	1.11214	0.767		1.03992	0.87
Rv0001	0.913416	0.712		1.03986	0.816
Rv0423c	0.912167	0.577		1.0398	0.744
Rv3163c	1.00518	0.978		1.0398	0.641
Rv3860	1.05736	0.698		1.03956	0.687
Rv1800	1.13575	0.281		1.03948	0.68
Rv0426c	1.04748	0.725		1.03946	0.649
Rv2063	1.06923	0.638		1.03945	0.693
Rv2399c	1.05697	0.599		1.03909	0.599
Rv2847c	1.07909	0.617		1.03891	0.721
Rv0835	1.01587	0.923		1.03873	0.65
Rv0268c	0.949285	0.816		1.03858	0.781
Rv0614	1.1187	0.371		1.03823	0.701
Rv3899c	0.988326	0.952		1.0382	0.703
Rv1235	1.05038	0.685		1.03819	0.643
Rv0120c	0.926568	0.68		1.03798	0.769
Rv1991c	1.07334	0.614		1.03778	0.705
Rv3241c	1.17547	0.234		1.03763	0.736
Rv0990c	0.701701	0.332		1.0376	0.904
Rv3435c	0.898444	0.561		1.03752	0.786
Rv2050	0.904002	0.624		1.03749	0.803
Rv2093c	0.854989	0.44		1.03713	0.819
Rv1091	1.04602	0.683		1.03689	0.621
Rv2695	0.990001	0.958		1.03688	0.705
Rv3333c	1.16359	0.279		1.03682	0.749
Rv3816c	0.996372	0.988		1.03646	0.727
Rv0773c	0.925306	0.499		1.03643	0.673
Rv3291c	1.02403	0.878		1.03634	0.67
Rv0092	0.977029	0.857		1.03634	0.621
Rv2809	1.06849	0.608		1.03624	0.695
Rv2996c	0.948858	0.696		1.03591	0.696
Rv2736c	1.08735	0.408		1.03515	0.654
Rv2876	0.902389	0.524		1.03459	0.778
Rv0226c	1.07357	0.598		1.03421	0.725
Rv3481c	0.876632	0.486		1.03418	0.818
Rv0325	1.02367	0.929		1.03387	0.813
Rv2526	1.10586	0.432		1.03345	0.739
Rv3552	0.931305	0.656		1.0332	0.768
Rv1225c	0.964095	0.831		1.03281	0.751
Rv1263	0.904261	0.435		1.03229	0.75
Rv0069c	0.946715	0.697		1.03216	0.74
Rv2979c	0.96893	0.868		1.0321	0.766
Rv1759c	1.02561	0.849		1.03199	0.678
Rv3382c	1.04699	0.779		1.03153	0.764
Rv1452c	1.01579	0.918		1.03135	0.697
Rv0553	1.14359	0.336		1.03125	0.784
Rv1583c	1.15644	0.586		1.03122	0.879
Rv3046c	1.20161	0.149		1.03109	0.768
Rv0943c	1.02282	0.877		1.03067	0.705
Rv2559c	1.05697	0.653		1.03059	0.723
Rv2719c	1.00295	0.991		1.03056	0.798
Rv3877	1.05811	0.651		1.03055	0.727
Rv0762c	0.910289	0.529		1.02999	0.792
Rv1471	0.909021	0.661		1.02947	0.853
Rv2682c	1.01641	0.92		1.02942	0.735
Rv1857	1.00135	0.995		1.02939	0.743
Rv2286c	0.947925	0.791		1.02931	0.821
Rv1533	0.993867	0.968		1.02925	0.703
Rv2356c	1.13911	0.21		1.02917	0.733
Rv1868	1.00766	0.966		1.02893	0.752
Rv3410c	1.00723	0.961		1.02876	0.71
Rv0746	1.03864	0.784		1.02875	0.744
Rv2620c	1.00223	0.991		1.02857	0.757
Rv0824c	0.937056	0.681		1.02856	0.798
Rv2220	1.02646	0.893		1.02838	0.791
Rv1249c	0.960907	0.77		1.02832	0.747
Rv0469	0.801939	0.355		1.02785	0.89
Rv3215	0.941874	0.615		1.02772	0.746
Rv2094c	0.914693	0.691		1.02768	0.864
Rv1255c	0.880337	0.298		1.02767	0.783
Rv3324A	0.988496	0.973		1.02758	0.873
Rv3667	0.920145	0.564		1.02753	0.799
Rv2592c	1.07872	0.704		1.02723	0.847
Rv0581	1.17016	0.455		1.02669	0.876
Rv0816c	0.956657	0.747		1.02664	0.768
Rv0564c	1.00844	0.956		1.02656	0.74
Rv2997	0.957615	0.731		1.02563	0.76
Rv3086	0.986129	0.943		1.02557	0.809
Rv2578c	1.04293	0.889		1.02549	0.884
Rv3116	0.961833	0.832		1.02534	0.822
Rv2954c	0.912526	0.518		1.02523	0.817
Rv1821	0.93958	0.651		1.02495	0.8
Rv0371c	1.1594	0.298		1.02493	0.834
Rv0782	1.13479	0.445		1.02478	0.854
Rv3062	1.1419	0.443		1.02457	0.861
Rv1942c	1.04464	0.755		1.02448	0.791
Rv0094c	1.07321	0.554		1.02441	0.784
Rv1040c	1.2927	0.27		1.02417	0.904
Rv0050	0.954708	0.733		1.02416	0.791
Rv1177	0.918321	0.594		1.02405	0.841
Rv0604	1.15609	0.722		1.02377	0.936
Rv0272c	0.863251	0.427		1.02369	0.876
Rv1551	1.06969	0.6		1.02365	0.803
Rv2013	1.01668	0.937		1.02359	0.833
Rv0188	0.972588	0.921		1.02316	0.883
Rv0274	0.949806	0.792		1.02306	0.856
Rv2952	1.01335	0.928		1.02283	0.769
Rv1099c	0.934247	0.509		1.02272	0.771
Rv1735c	0.953234	0.736		1.0227	0.813
Rv0977	1.03092	0.816		1.02233	0.781
Rv1599	1.00118	0.996		1.022	0.808
Rv0317c	1.11578	0.424		1.02194	0.843
Rv2843	0.882032	0.407		1.02181	0.86
Rv3228	1.03208	0.811		1.02153	0.793
Rv2224c	0.975593	0.872		1.02135	0.808
Rv1055	0.801891	0.216		1.02111	0.89
Rv3172c	0.941697	0.664		1.0211	0.832
Rv3131	1.08153	0.597		1.02096	0.85
Rv1500	0.968409	0.874		1.02028	0.864
Rv2333c	0.949542	0.794		1.02021	0.877
Rv0301	0.96945	0.819		1.02009	0.812
Rv3682	0.997876	0.989		1.01995	0.787
Rv1378c	1.15499	0.441		1.01972	0.898
Rv1691	0.876031	0.374		1.0196	0.875
Rv0370c	1.10857	0.424		1.0196	0.851
Rv2009	0.854691	0.577		1.01958	0.93
Rv3388	0.99493	0.976		1.01957	0.807
Rv3329	1.04453	0.893		1.01945	0.918
Rv3024c	0.870364	0.404		1.01892	0.89
Rv1927	0.943263	0.758		1.01851	0.886
Rv0923c	0.938548	0.638		1.01806	0.855
Rv3807c	0.803453	0.265		1.01795	0.916
Rv0273c	0.895665	0.616		1.01778	0.915
Rv1261c	0.841429	0.429		1.01773	0.922
Rv3558	1.11213	0.382		1.01759	0.861
Rv2569c	0.927342	0.587		1.01752	0.868
Rv2647	1.01383	0.943		1.01654	0.876
Rv2712c	1.10054	0.522		1.01631	0.89
Rv0279c	1.00354	0.984		1.01629	0.836
Rv0965c	1.08843	0.485		1.0162	0.867
Rv0671	0.958728	0.801		1.01603	0.883
Rv2307.1	0.978552	0.92		1.01585	0.896
Rv2085	1.0003	0.999		1.01568	0.871
Rv0437c	1.12678	0.443		1.01533	0.904
Rv0887c	1.10223	0.371		1.01512	0.867
Rv3240c	0.880249	0.513		1.01508	0.923
Rv2427c	0.966321	0.813		1.01496	0.871
Rv0914c	0.935767	0.664		1.01472	0.895
Rv0882	1.11549	0.556		1.01427	0.922
Rv2896c	1.04793	0.726		1.01425	0.879
Rv1325c	1.00245	0.988		1.01386	0.86
Rv0630c	1.08343	0.637		1.01385	0.912
Rv3111	1.05463	0.802		1.01375	0.922
Rv3910	1.00127	0.995		1.01362	0.865
Rv0844c	0.822079	0.263		1.01362	0.929
Rv2983	1.11701	0.347		1.01351	0.891
Rv2040c	1.0467	0.731		1.01342	0.884
Rv0574c	0.984151	0.909		1.0134	0.863
Rv2601	0.994273	0.973		1.01335	0.876
Rv3507	1.0021	0.99		1.01284	0.867
Rv1745c	0.947826	0.713		1.01283	0.901
Rv3206c	0.974174	0.844		1.01283	0.876
Rv3838c	0.960237	0.764		1.01243	0.891
Rv1875	0.932333	0.622		1.01237	0.907
Rv3026c	1.06519	0.698		1.01223	0.918
Rv2210c	0.957163	0.787		1.01177	0.912
Rv1172c	0.994727	0.977		1.01169	0.895
Rv1674c	1.08244	0.687		1.01157	0.937
Rv3596c	0.899633	0.49		1.01154	0.926
Rv2657c	0.952975	0.832		1.01081	0.942
Rv3884c	0.994415	0.974		1.01074	0.901
Rv1579c	0.953277	0.73		1.01052	0.913
Rv1070c	0.884368	0.428		1.01035	0.937
Rv3759c	1.14262	0.455		1.00994	0.948
Rv3167c	1.02033	0.898		1.00988	0.912
Rv0982	1.03307	0.81		1.00976	0.911
Rv0354c	1.0632	0.616		1.00945	0.918
Rv3646c	0.914868	0.533		1.00926	0.936
Rv3512	1.01287	0.931		1.00867	0.918
Rv3789	0.851248	0.402		1.00856	0.96
Rv2980	1.04245	0.847		1.00856	0.952
Rv1274	1.05577	0.611		1.00855	0.915
Rv1405c	1.04674	0.86		1.00845	0.96
Rv0908	1.00745	0.96		1.00827	0.919
Rv0698	1.09535	0.482		1.0082	0.939
Rv1816	1.12051	0.364		1.0081	0.94
Rv0240	1.02961	0.846		1.00792	0.934
Rv2994	1.14396	0.462		1.00783	0.961
Rv2219.1	0.91447	0.614		1.00759	0.958
Rv0081	1.08487	0.773		1.0073	0.971
Rv2164c	1.1988	0.142		1.0071	0.95
Rv0297	0.996745	0.984		1.0071	0.927
Rv1624c	0.955715	0.854		1.00697	0.965
Rv2585c	0.914224	0.408		1.00685	0.941
Rv0080	1.09603	0.786		1.00669	0.978
Rv1915	0.944195	0.665		1.00662	0.948
Rv3214	0.814966	0.273		1.00646	0.97
Rv0727c	0.95117	0.684		1.00639	0.945
Rv0558	0.930173	0.654		1.00635	0.96
Rv0205	1.00501	0.976		1.00605	0.942
Rv0442c	1.11914	0.347		1.00567	0.958
Rv2594c	0.904791	0.435		1.00557	0.96
Rv1127c	1.01986	0.885		1.00552	0.947
Rv2413c	1.08393	0.595		1.00539	0.965
Rv0853c	1.0875	0.533		1.00504	0.964
Rv2219	1.01176	0.939		1.00473	0.958
Rv1189	0.97961	0.921		1.00448	0.971
Rv1780	0.983793	0.921		1.00422	0.965
Rv3849	1.17021	0.415		1.00407	0.981
Rv1716	1.25113	0.247		1.00398	0.982
Rv1406	1.01367	0.929		1.00379	0.967
Rv3055	1.08351	0.511		1.00368	0.972
Rv1661	1.12966	0.406		1.00337	0.98
Rv2007c	1.03272	0.848		1.00326	0.977
Rv3125c	1.19211	0.313		1.00306	0.985
Rv3392c	0.788414	0.326		1.00279	0.991
Rv1431	1.01926	0.929		1.00265	0.984
Rv3393	0.916824	0.564		1.00261	0.984
Rv0151c	1.1715	0.387		1.00225	0.99
Rv0541c	1.03753	0.792		1.00214	0.983
Rv1492	0.963378	0.857		1.00203	0.989
Rv3553	1.0953	0.577		1.002	0.989
Rv1459c	0.937138	0.709		1.00191	0.989
Rv0817c	1.07306	0.595		1.00182	0.987
Rv2744c	1.03832	0.75		1.00178	0.984
Rv3183	1.06475	0.561		1.00167	0.985
Rv0470c	0.909886	0.527		1.00154	0.991
Rv0653c	1.02284	0.921		1.00152	0.992
Rv3308	1.01978	0.893		1.0015	0.987
Rv2766c	0.965142	0.813		1.00122	0.991
Rv3482c	0.793355	0.197		1.00111	0.995
Rv0777	1.58682	0.112		1.00106	0.997
Rv1510	0.982529	0.918		1.00094	0.993
Rv1739c	0.813693	0.201		1.00092	0.995
Rv0223c	1.04035	0.776		1.0009	0.993
Rv2746c	0.928953	0.75		1.0007	0.997
Rv1264	1.04627	0.743		1.00067	0.995
Rv1986	1.0084	0.971		1.00042	0.998
Rv2097c	0.977917	0.93		1.00034	0.999
Rv2760c	1.04183	0.819		1.00004	1
Rv2064	1.08381	0.475		1.00003	1
Rv2100	1.08009	0.58		0.999818	0.999
Rv0751c	0.998808	0.996		0.999699	0.998
Rv0189c	0.902759	0.444		0.999567	0.997
Rv2236c	0.938405	0.589		0.999364	0.995
Rv0020c	0.833133	0.212		0.999348	0.997
Rv3035	0.97027	0.822		0.999224	0.993
Rv3198c	1.06787	0.7		0.999093	0.995
Rv1186c	0.979111	0.91		0.999009	0.993
Rv0213c	1.0409	0.838		0.998876	0.993
Rv3787c	1.05796	0.673		0.998865	0.992
Rv2199c	0.753862	0.208		0.998543	0.995
Rv1358	1.24099	0.428		0.998417	0.995
Rv2527	0.947177	0.792		0.998319	0.992
Rv2785c	0.779349	0.316		0.998143	0.994
Rv2666	1.32882	0.163		0.998088	0.993
Rv0818	0.912608	0.432		0.997106	0.978
Rv1020	1.00413	0.98		0.996859	0.971
Rv0343	1.06459	0.617		0.996812	0.975
Rv0885	0.84343	0.236		0.99666	0.98
Rv2395	1.0565	0.736		0.996465	0.977
Rv3395c	1.19447	0.432		0.996334	0.985
Rv2072c	0.933981	0.693		0.996309	0.978
Rv0739	0.886756	0.443		0.9963	0.979
Rv1633	1.07798	0.569		0.996191	0.972
Rv3705.1	1.1302	0.398		0.996061	0.976
Rv3833	0.832619	0.229		0.995962	0.977
Rv0208c	1.00577	0.98		0.995934	0.974
Rv1930c	1.06309	0.598		0.995924	0.965
Rv0648	1.13887	0.48		0.995841	0.979
Rv3514	0.99727	0.988		0.995745	0.96
Rv3071	1.10372	0.602		0.995622	0.978
Rv3742c	0.992308	0.972		0.995506	0.97
Rv2944	1.04702	0.742		0.995395	0.964
Rv3423c	0.932372	0.584		0.99539	0.965
Rv3636	0.956894	0.777		0.994975	0.964
Rv3897c	0.99413	0.973		0.994621	0.952
Rv0833	1.00915	0.959		0.994619	0.958
Rv2841c	1.00876	0.969		0.99459	0.965
Rv1210	0.847358	0.408		0.994162	0.974
Rv2300c	0.914005	0.551		0.993835	0.96
Rv1992c	1.12882	0.555		0.993788	0.971
Rv0007	0.92381	0.558		0.993517	0.953
Rv0478	1.04577	0.735		0.993515	0.946
Rv3314c	1.09564	0.538		0.99317	0.956
Rv0212c	1.05887	0.633		0.993107	0.94
Rv2263	0.987593	0.93		0.992423	0.925
Rv2545	0.955571	0.737		0.992419	0.937
Rv1302	0.927737	0.625		0.992237	0.948
Rv1777	1.03384	0.795		0.991891	0.923
Rv0472c	0.849656	0.421		0.991848	0.963
Rv0369c	0.957154	0.857		0.991764	0.958
Rv0262c	1.10631	0.624		0.991581	0.959
Rv3467	1.17351	0.294		0.99138	0.95
Rv2212	0.903223	0.445		0.991117	0.936
Rv1850	1.16553	0.375		0.991096	0.953
Rv2161c	0.941083	0.654		0.991072	0.93
Rv1918c	0.936824	0.541		0.990955	0.912
Rv3519	0.850584	0.426		0.990686	0.958
Rv3239c	1.07355	0.618		0.990575	0.93
Rv0850	0.979461	0.893		0.990531	0.913
Rv1462	1.03693	0.846		0.990362	0.934
Rv3608c	0.965379	0.772		0.989945	0.901
Rv3088	1.00833	0.959		0.989833	0.907
Rv3221c	0.998586	0.994		0.989811	0.899
Rv0605	0.927959	0.592		0.989735	0.923
Rv2508c	1.10605	0.617		0.98967	0.948
Rv1807	0.958397	0.832		0.989535	0.935
Rv1651c	1.01883	0.914		0.989409	0.911
Rv2536	0.918865	0.419		0.989301	0.9
Rv3542c	1.04407	0.829		0.989299	0.933
Rv3038c	1.01052	0.957		0.989281	0.919
Rv2667	0.968196	0.807		0.98919	0.899
Rv1741	1.02066	0.898		0.988728	0.901
Rv0582	0.941232	0.777		0.988719	0.938
Rv1507.1	1.18184	0.509		0.988571	0.957
Rv3895c	0.988572	0.944		0.988558	0.898
Rv2839c	0.840996	0.26		0.988439	0.931
Rv1072	0.96715	0.816		0.988247	0.897
Rv2044c	1.02367	0.929		0.98824	0.937
Rv3316	0.88442	0.38		0.988083	0.918
Rv0664	0.934587	0.634		0.987973	0.908
Rv1582c	0.944683	0.625		0.987893	0.888
Rv3728	1.12599	0.568		0.987607	0.94
Rv2626c	0.956034	0.777		0.987494	0.905
Rv1333	1.11571	0.551		0.987359	0.93
Rv1881c	0.863433	0.322		0.987315	0.919
Rv2131c	0.939816	0.574		0.987141	0.878
Rv0755c	1.05718	0.692		0.987045	0.897
Rv3909	0.906056	0.465		0.986895	0.903
Rv3338	0.943086	0.724		0.986812	0.909
Rv2306.1	0.883992	0.331		0.986676	0.9
Rv3218	0.919361	0.474		0.986589	0.886
Rv2099c	0.992458	0.959		0.986466	0.863
Rv1200	0.97293	0.904		0.986196	0.913
Rv3130c	1.11988	0.425		0.98591	0.902
Rv3511	0.984972	0.912		0.985464	0.844
Rv1054	0.847317	0.287		0.985351	0.911
Rv3411c	1.04398	0.741		0.985238	0.866
Rv1711	0.935271	0.57		0.984901	0.864
Rv2866	0.927537	0.586		0.984839	0.884
Rv1028c	1.08698	0.549		0.984827	0.887
Rv2609c	0.946465	0.615		0.984804	0.848
Rv3708c	0.864221	0.328		0.984353	0.9
Rv3780	0.814407	0.269		0.984254	0.92
Rv1430	1.02823	0.899		0.983978	0.897
Rv1125	0.941695	0.561		0.983964	0.835
Rv0927c	0.858774	0.349		0.983863	0.905
Rv2581c	0.963345	0.76		0.983785	0.84
Rv3625c	1.0237	0.885		0.983677	0.858
Rv2497c	1.06628	0.624		0.983575	0.864
Rv3557c	0.917416	0.356		0.983524	0.827
Rv2765	0.934894	0.692		0.983476	0.89
Rv0298	0.720412	0.127		0.983404	0.929
Rv0382c	0.91322	0.54		0.983397	0.884
Rv3565	1.01314	0.93		0.982852	0.829
Rv3563	0.925525	0.451		0.982666	0.829
Rv2162c	0.993772	0.966		0.982635	0.818
Rv3560c	1.10063	0.501		0.982495	0.876
Rv3244c	1.09408	0.629		0.982453	0.898
Rv1399c	0.961428	0.771		0.982292	0.84
Rv2483c	0.991931	0.956		0.98227	0.818
Rv0368c	0.951814	0.653		0.982073	0.817
Rv2281	1.05163	0.762		0.981654	0.867
Rv3087	1.00663	0.984		0.981447	0.901
Rv0315	0.902352	0.422		0.981294	0.854
Rv1569	0.933441	0.5		0.981142	0.808
Rv0311	1.06807	0.616		0.981126	0.843
Rv2486	0.843795	0.294		0.980731	0.887
Rv3220c	0.920768	0.536		0.980521	0.847
Rv0901	1.0253	0.846		0.980506	0.795
Rv0578c	0.975184	0.844		0.980262	0.791
Rv0552	0.92439	0.519		0.980198	0.83
Rv3905c	1.10888	0.672		0.979984	0.909
Rv3534c	1.01618	0.915		0.979948	0.8
Rv0448c	1.01225	0.963		0.979947	0.887
Rv1362c	0.911341	0.517		0.979866	0.854
Rv2631	1.04723	0.679		0.979762	0.791
Rv1063c	0.983033	0.898		0.979621	0.776
Rv1105	1.18985	0.638		0.979408	0.941
Rv1811	0.937922	0.777		0.979234	0.888
Rv2811	1.15515	0.528		0.979136	0.906
Rv3070	0.879259	0.428		0.979121	0.873
Rv1888.1	0.933993	0.64		0.979016	0.841
Rv1490	0.904909	0.467		0.978979	0.845
Rv2196	0.780906	0.264		0.978959	0.91
Rv2872	0.888468	0.6		0.978959	0.9
Rv3738c	1.04574	0.775		0.978943	0.834
Rv0433	0.954072	0.722		0.978928	0.812
Rv3523	1.04683	0.822		0.978822	0.867
Rv1655	0.874284	0.277		0.978666	0.833
Rv0621	0.965159	0.795		0.978406	0.799
Rv2282c	0.84952	0.214		0.978395	0.844
Rv1114	1.107	0.434		0.977977	0.829
Rv2306.2	0.864723	0.592		0.977537	0.912
Rv2758c	0.882339	0.556		0.977435	0.889
Rv1641	0.818482	0.234		0.977375	0.873
Rv1383	0.917078	0.516		0.977204	0.82
Rv3554	0.888363	0.403		0.97711	0.839
Rv0219	0.974831	0.897		0.97697	0.829
Rv1761c	0.794224	0.206		0.976922	0.881
Rv1432	0.985907	0.952		0.976669	0.849
Rv3707c	1.00013	1		0.976659	0.808
Rv2646	0.965336	0.765		0.976657	0.754
Rv2160.1	0.942488	0.687		0.976578	0.817
Rv2367c	1.04366	0.735		0.976357	0.773
Rv2446c	0.915078	0.398		0.975943	0.767
Rv3422c	1.00861	0.97		0.975921	0.829
Rv0014c	0.826342	0.295		0.975596	0.872
Rv2560	1.02713	0.91		0.975563	0.847
Rv0970	0.856103	0.193		0.975465	0.801
Rv0828c	0.896255	0.364		0.975449	0.797
Rv2382c	1.00378	0.986		0.975057	0.789
Rv3592	0.897561	0.518		0.975025	0.845
Rv3092c	1.0468	0.781		0.974895	0.809
Rv0193c	0.91501	0.576		0.974797	0.829
Rv2624c	1.1888	0.307		0.974683	0.855
Rv2792c	0.942764	0.636		0.974176	0.765
Rv0629c	1.11913	0.439		0.974135	0.819
Rv3188	1.20434	0.436		0.97413	0.892
Rv0670	0.923574	0.432		0.973934	0.735
Rv1345	0.941231	0.595		0.973932	0.747
Rv3744	1.03204	0.902		0.973921	0.854
Rv3547	0.990808	0.955		0.973756	0.755
Rv3556c	1.0498	0.693		0.973576	0.749
Rv1445c	0.845718	0.266		0.973524	0.829
Rv3821	0.937204	0.644		0.973439	0.786
Rv0154c	0.970065	0.805		0.973324	0.718
Rv0922	1.01141	0.95		0.973269	0.77
Rv1284	0.745151	0.26		0.973077	0.902
Rv0474	0.854781	0.45		0.973023	0.87
Rv1209	0.936765	0.586		0.972984	0.752
Rv3580c	0.995237	0.982		0.972956	0.776
Rv1562c	0.993378	0.976		0.972924	0.79
Rv1231c	0.95758	0.822		0.972916	0.816
Rv2964	0.896559	0.611		0.97283	0.862
Rv2403c	0.860876	0.305		0.972775	0.817
Rv1019	1.02205	0.896		0.972483	0.755
Rv1619	0.988466	0.938		0.97213	0.71
Rv1111c	0.92086	0.421		0.971943	0.717
Rv1481	0.849234	0.361		0.97193	0.846
Rv1159	0.925265	0.428		0.971795	0.702
Rv2679	0.877616	0.264		0.971537	0.76
Rv1730c	0.926327	0.49		0.971471	0.728
Rv3637	0.966608	0.83		0.971409	0.759
Rv3520c	0.975368	0.877		0.971391	0.746
Rv0131c	0.988533	0.938		0.971315	0.704
Rv1768	0.988199	0.937		0.971029	0.701
Rv3758c	0.961469	0.747		0.970758	0.703
Rv1831	0.988417	0.939		0.970711	0.704
Rv2493	0.960263	0.754		0.970709	0.718
Rv2891	0.976911	0.91		0.970673	0.786
Rv2221c	0.983579	0.93		0.970491	0.766
Rv3546	0.947998	0.69		0.970461	0.743
Rv1967	0.919257	0.428		0.970176	0.709
Rv0895	1.05128	0.834		0.970166	0.835
Rv3432c	1.04187	0.794		0.970103	0.755
Rv1041c	0.999772	0.999		0.969841	0.726
Rv2643	0.97314	0.841		0.969532	0.694
Rv2831	0.873114	0.276		0.969176	0.755
Rv1089A	0.938437	0.674		0.969173	0.764
Rv0398c	1.01044	0.953		0.969142	0.722
Rv1848	1.31076	0.256		0.969114	0.876
Rv1729c	0.964124	0.785		0.969035	0.704
Rv2674	0.853124	0.317		0.968928	0.807
Rv1341	0.810421	0.197		0.968832	0.815
Rv0500B	0.785801	0.332		0.968753	0.879
Rv1048c	1.01618	0.931		0.968729	0.747
Rv1511	0.811026	0.247		0.968701	0.833
Rv1672c	1.02129	0.92		0.968614	0.775
Rv1878	1.04679	0.8		0.968297	0.772
Rv2969c	0.822418	0.293		0.968056	0.833
Rv1977	0.906384	0.523		0.9678	0.776
Rv0064	0.971702	0.858		0.967758	0.719
Rv3192	0.958355	0.706		0.96775	0.66
Rv1867	0.902112	0.417		0.967739	0.738
Rv0305c	1.05427	0.653		0.966961	0.676
Rv1814	0.945484	0.696		0.966883	0.728
Rv2797c	1.01195	0.96		0.966838	0.788
Rv1336	0.916511	0.439		0.966514	0.691
Rv2023c	1.26898	0.258		0.966174	0.845
Rv2285	0.884065	0.307		0.966063	0.718
Rv2821c	0.801492	0.417		0.966036	0.876
Rv0399c	0.989177	0.944		0.966005	0.662
Rv1752	0.857891	0.237		0.966003	0.742
Rv3066	0.971496	0.883		0.96598	0.749
Rv2051c	0.978488	0.874		0.965587	0.637
Rv1789	0.812272	0.465		0.965531	0.878
Rv2491	1.07199	0.506		0.965519	0.646
Rv2404c	0.953746	0.755		0.965444	0.716
Rv0516c	0.894271	0.451		0.965397	0.758
Rv0269c	1.04797	0.779		0.965369	0.736
Rv3595c	0.96193	0.741		0.965363	0.634
Rv2524c	1.09673	0.536		0.965033	0.747
Rv1755c	0.880202	0.265		0.964744	0.694
Rv1116	1.02513	0.925		0.964695	0.8
Rv2921c	0.861138	0.313		0.964485	0.762
Rv3591c	1.17479	0.54		0.96437	0.857
Rv0819	0.952996	0.693		0.964302	0.654
Rv3584	0.802208	0.256		0.964273	0.819
Rv0570	1.00472	0.984		0.964237	0.725
Rv2310	0.930946	0.643		0.964212	0.735
Rv1955	0.93162	0.667		0.964064	0.748
Rv0964c	1.0247	0.89		0.963923	0.696
Rv3449	0.962641	0.783		0.963839	0.664
Rv3364c	1.10837	0.608		0.963723	0.799
Rv2487c	0.991486	0.957		0.963625	0.637
Rv0150c	0.963741	0.777		0.963607	0.645
Rv2047c	0.987459	0.942		0.963306	0.666
Rv2967c	0.983117	0.916		0.963259	0.651
Rv0550c	1.02143	0.916		0.963246	0.717
Rv2661c	1.29557	0.142		0.963206	0.797
Rv0052	1.00652	0.98		0.963169	0.745
Rv1281c	0.907349	0.459		0.963125	0.705
Rv0358	1.0182	0.919		0.96276	0.684
Rv0542c	0.90607	0.355		0.962513	0.643
Rv3829c	1.07093	0.745		0.962355	0.779
Rv0500A	0.974909	0.938		0.962248	0.824
Rv1958c	1.23215	0.219		0.962024	0.781
Rv3037c	0.911542	0.379		0.962004	0.631
Rv2307.4	0.980258	0.911		0.961915	0.673
Rv0904c	1.02756	0.862		0.961871	0.655
Rv1616	0.833313	0.24		0.961668	0.757
Rv0509	0.912146	0.393		0.961551	0.632
Rv3000	0.845948	0.197		0.961331	0.706
Rv2863	0.898498	0.272		0.961294	0.603
Rv2906c	0.914464	0.406		0.961209	0.628
Rv1234	1.07284	0.774		0.960997	0.8
Rv0082	0.934968	0.646		0.960971	0.693
Rv2962c	0.868779	0.222		0.960779	0.663
Rv0863	0.845753	0.209		0.960749	0.709
Rv3509c	0.885552	0.332		0.960483	0.683
Rv1813c	1.13772	0.362		0.960455	0.716
Rv0737	1.1902	0.445		0.960435	0.822
Rv0402c	0.867963	0.321		0.960343	0.721
Rv2297	1.17271	0.485		0.960249	0.818
Rv0600c	1.00361	0.987		0.960225	0.665
Rv1363c	0.844679	0.446		0.960164	0.815
Rv3299c	0.902758	0.406		0.960127	0.665
Rv0752c	1.02347	0.923		0.960092	0.748
Rv3141	1.03981	0.822		0.959965	0.691
Rv3885c	1.10314	0.57		0.959648	0.743
Rv0485	1.01997	0.943		0.959594	0.778
Rv1203c	1.05926	0.75		0.958818	0.716
Rv3886c	1.00107	0.996		0.958705	0.687
Rv2690c	0.950634	0.72		0.958613	0.645
Rv1638	0.896082	0.328		0.958498	0.627
Rv1600	0.897699	0.478		0.958448	0.711
Rv0549c	1.07861	0.577		0.958434	0.658
Rv2048c	1.00389	0.986		0.958375	0.65
Rv2457c	0.944465	0.821		0.95835	0.781
Rv1204c	0.949078	0.687		0.95818	0.62
Rv2915c	0.980622	0.903		0.958004	0.606
Rv2090	0.875122	0.256		0.957911	0.642
Rv2953	0.843142	0.369		0.957906	0.775
Rv1371	1.04054	0.794		0.957717	0.637
Rv1044	0.953076	0.728		0.957463	0.625
Rv1664	1.14459	0.466		0.957344	0.758
Rv2737.1	0.911166	0.721		0.957167	0.803
Rv1976c	1.05936	0.71		0.957057	0.667
Rv3813c	0.950495	0.761		0.956932	0.675
Rv0584	1.06267	0.737		0.956916	0.705
Rv3279c	0.991448	0.955		0.956884	0.561
Rv0528	0.886116	0.268		0.956824	0.604
Rv3231c	1.02273	0.906		0.956179	0.649
Rv3912	0.817366	0.18		0.956149	0.712
Rv2130c	0.926447	0.429		0.956098	0.532
Rv0162c	0.88358	0.252		0.955861	0.592
Rv2262c	1.06417	0.674		0.955811	0.648
Rv2511	0.830708	0.224		0.955705	0.712
Rv3360	0.872111	0.493		0.955592	0.764
Rv3894c	1.04254	0.79		0.95554	0.631
Rv2644c	0.925051	0.603		0.955517	0.664
Rv3227	0.932254	0.673		0.95548	0.686
Rv3466	0.941976	0.698		0.955445	0.657
Rv3579c	0.890081	0.405		0.955252	0.668
Rv3668c	1.10927	0.63		0.955216	0.763
Rv1206	0.974867	0.837		0.954874	0.508
Rv1817	0.882564	0.315		0.954843	0.634
Rv3661	0.849655	0.272		0.954791	0.695
Rv2677c	1.04831	0.763		0.954771	0.634
Rv1137c	0.944109	0.73		0.954766	0.666
Rv1601	0.817218	0.235		0.954761	0.736
Rv3538	0.917407	0.521		0.954589	0.633
Rv0724	0.912489	0.435		0.954551	0.595
Rv1501	0.883005	0.553		0.954449	0.762
Rv1390	0.798622	0.198		0.954312	0.743
Rv1522c	0.993054	0.959		0.95417	0.495
Rv3427c	0.850833	0.27		0.953702	0.684
Rv3485c	1.06356	0.626		0.953664	0.582
Rv0779c	0.948537	0.779		0.953463	0.684
Rv2910c	0.884254	0.325		0.953106	0.621
Rv3419c	0.950015	0.771		0.952988	0.66
Rv2438c	0.991392	0.967		0.952963	0.636
Rv3447c	1.08349	0.686		0.952813	0.718
Rv1112	0.961509	0.782		0.952735	0.572
Rv3161c	1.08563	0.667		0.952452	0.708
Rv2016	0.843867	0.406		0.952014	0.757
Rv2802c	1.08245	0.597		0.951919	0.637
Rv0900	1.07595	0.675		0.951908	0.677
Rv1558	0.975715	0.888		0.951874	0.591
Rv3797	0.925376	0.598		0.951852	0.631
Rv1165	1.07854	0.751		0.951834	0.749
Rv3870	0.837157	0.258		0.951684	0.693
Rv1151c	1.15786	0.53		0.951484	0.775
[truncated: 1,990 more rows]
