# Supplementary material for: Deciphering the metabolic response of M ycobacterium tuberculosis to nitrogen stress
Source: Mol Microbiol. 2015 Jul 17;97(6):1142–57. doi: 10.1111/mmi.13091 (PMC4950008; doi:10.1111/mmi.13091)
Supplement: Supplementary file 1 — Supporting information [file MMI-97-1142-s001.zip › MMI_13091_supp-0003File_S2_N-runout_2_fold_DE.xlsx]

## Sheet: Genes Up Day 8 vs Day 7
Gene	Gene Name	Product	Fold Change - Up	FDR corrected P-value
Rv0253-R	nirD	PROBABLE NITRITE REDUCTASE [NAD(P)H] SMALL SUBUNIT NIRD	23.8837	0
Rv1542c-F	glbN	Group 1 truncated hemoglobin GlbN	21.1896	0
Rv3416-R	whiB3	TRANSCRIPTIONAL REGULATORY PROTEIN WHIB-LIKE WHIB3	14.8773	0
Rv1195-R	PE13	PE FAMILY PROTEIN	13.8178	0
Rv2323c-F	Rv2323c	Putative uncharacterized protein	11.237	0
Rv3453-R	Rv3453	POSSIBLE CONSERVED TRANSMEMBRANE PROTEIN	7.91798	0
Rv2321c-F	rocD2	PROBABLE ORNITHINE AMINOTRANSFERASE (C-terminus part) ROCD2	7.89363	0
Rv0252-R	nirB	PROBABLE NITRITE REDUCTASE [NAD(P)H] LARGE SUBUNIT [FAD FLAVOPROTEIN] NIRB	7.60002	0
Rv2319c-F	Rv2319c	Universal stress protein	5.09022	0
Rv3136-R	PPE51	Uncharacterized PPE family protein PPE51	5.00475	0
Rv3135-R	PPE50	Uncharacterized PPE family protein PPE50	4.92665	0
Rv2322c-F	rocD1	PROBABLE ORNITHINE AMINOTRANSFERASE (N-terminus part) ROCD1	4.75189	0
Rv2706c-R	Rv2706c	Putative uncharacterized protein	4.66936	0.002
Rv2329c-F	narK1	Nitrite extrusion protein	4.3581	0
Rv1419-R	Rv1419	Uncharacterized protein	4.07252	0
Rv2411c-F	Rv2411c	Uncharacterized protein	3.91264	0
Rv0884c-F	serC	Putative phosphoserine aminotransferase	3.86824	0
Rv2320c-F	rocE	PROBABLE CATIONIC AMINO ACID TRANSPORT INTEGRAL MEMBRANE PROTEIN ROCE	3.85162	0
Rv3290c-F	lat	Probable L-lysine-epsilon aminotransferase	3.62654	0.005
Rv1804c-F	Rv1804c	Putative uncharacterized protein	3.52156	0
Rv2930-R	fadD26	Putative fatty-acid--CoA ligase FadD26	3.48503	0.002
Rv3893c-F	PE36	PE family protein	3.40123	0
Rv3371-R	Rv3371	Putative diacyglycerol O-acyltransferase	3.21417	0
Rv0113-R	Rv0133	Phosphoheptose isomerase	3.20439	0.001
Rv3847-R	Rv3847	Putative uncharacterized protein	3.16734	0
Rv1198-R	esxL	ESAT-6-like protein esxL	3.16425	0
Rv1197-R	esxK	ESAT-6-like protein esxK	3.13978	0
Rv0256c-F	PPE2	Uncharacterized PPE family protein PPE2	3.07662	0
Rv2172c-F	Rv2172c	Putative uncharacterized protein	2.99203	0.002
Rv1541c-F	lprI	Putative lipoprotein LprI	2.89614	0.002
Rv2714-R	Rv2714	CONSERVED HYPOTHETICAL ALANINE AND LEUCINE RICH PROTEIN	2.89548	0
Rv1038c-F	esxJ	ESAT-6-like protein EsxJ	2.88598	0
Rv1792-R	esxM	ESAT-6 like protein EsxM	2.88426	0
Rv2347c-F	esxP	Putative ESAT-6-like protein 7	2.84336	0
Rv2914c-F	pknI	Probable serine/threonine-protein kinase PknI	2.75148	0.001
Rv3619c-F	esxI	ESAT-6-like protein esxI	2.73541	0
Rv1196-R	PPE18	PPE FAMILY PROTEIN	2.73022	0
Rv3621c-F	PPE65	Uncharacterized PPE family protein PPE65	2.70202	0.001
Rv2713-R	sthA	Probable soluble pyridine nucleotide transhydrogenase	2.69795	0
Rv3620c-F	esxW	Putative ESAT-6-like protein 10	2.67809	0
Rv1161-R	narG	Nitrate reductase alpha subunit	2.63526	0
Rv2949c-F	Rv2949c	Chorismate--pyruvate lyase	2.63241	0.001
Rv1130-R	prpD	Possible methylcitrate dehydratase	2.61062	0.005
Rv0726c-F	Rv0726c	Putative S-adenosyl-L-methionine-dependent methyltransferase	2.58294	0
Rv0259c-F	Rv0259c	Putative uncharacterized protein	2.56858	0
Rv0128-R	Rv0128	PROBABLE CONSERVED TRANSMEMBRANE PROTEIN	2.55056	0.001
Rv2768c-F	PPE43	PPE FAMILY PROTEIN	2.54033	0.001
Rv2780-R	ald	Alanine dehydrogenase	2.53209	0
Rv2469c-F	Rv2469c	HNH endonuclease family protein	2.51359	0
Rv1779c-F	Rv1779c	HYPOTHETICAL INTEGRAL MEMBRANE PROTEIN	2.50614	0.015
Rv1791-R	PE19	PE FAMILY PROTEIN	2.45504	0.002
Rv3891c-F	esxD	POSSIBLE ESAT-6 LIKE PROTEIN ESXD	2.43728	0
Rv0609-R	vapC28	Possible toxin VapC28	2.41531	0.004
Rv1163-R	narJ	PROBABLE RESPIRATORY NITRATE REDUCTASE (DELTA CHAIN) NARJ	2.40555	0.001
Rv2541-R	Rv2541	HYPOTHETICAL ALANINE RICH PROTEIN	2.40446	0.001
Rv1706c-F	PPE23	Uncharacterized PPE family protein PPE23	2.39659	0.001
Rv3289c-F	Rv3289c	Putative uncharacterized protein	2.39524	0.027
Rv3767c-F	Rv3767c	Putative S-adenosyl-L-methionine-dependent methyltransferase	2.35598	0.004
Rv2202c-F	adoK	Adenosine kinase	2.33178	0
Rv1162-R	narH	PROBABLE RESPIRATORY NITRATE REDUCTASE (BETA CHAIN) NARH	2.31261	0
Rv3139-R	fadE24	Acyl-CoA dehydrogenase	2.30218	0.006
Rv2959c-F	Rv2959c	Rhamnosyl O-methyltransferase	2.30082	0.007
Rv1783-R	eccC5	ESX-5 secretion system protein eccC5	2.29972	0
Rv0287-R	esxG	ESAT-6 like protein EsxG	2.29706	0.001
Rv1194c-F	Rv1194c	Putative uncharacterized protein	2.29633	0.002
Rv3020c-F	esxS	ESAT-6 LIKE PROTEIN ESXS	2.29081	0.001
Rv0112-R	gca	GDP-D-mannose dehydratase, putative	2.28465	0
Rv2867c-F	Rv2867c	Acetyltransferase, GNAT family	2.27834	0
Rv2124c-F	metH	Methionine synthase	2.26889	0
Rv3019c-F	esxR	ESAT-6-like protein esxR	2.25495	0.001
Rv0838-R	lprQ	PROBABLE CONSERVED LIPOPROTEIN LPQR	2.25142	0
Rv2958c-F	Rv2958c	PGL/p-HBAD biosynthesis glycosyltransferase	2.24481	0.007
Rv2409c-F	Rv2409c	Putative uncharacterized protein	2.24305	0.002
Rv3137-R	Rv3137	PROBABLE MONOPHOSPHATASE	2.23478	0.001
Rv0029-R	Rv0029	Putative uncharacterized protein	2.20744	0.001
Rv3140-R	fadE23	Acyl-CoA dehydrogenase	2.18669	0.006
Rv1784-R	eccC5	ESX-5 secretion system protein eccC5	2.18278	0
Rv2950c-F	fadD29	PROBABLE FATTY-ACID-CoA LIGASE FADD29 (FATTY-ACID-CoA SYNTHETASE)	2.17716	0.001
Rv3340-R	metC	PROBABLE O-ACETYLHOMOSERINE SULFHYDRYLASE METC (HOMOCYSTEINE SYNTHASE)	2.17013	0.002
Rv0346c-F	ansP2	L-asparagine permease 2	2.16818	0.003
Rv0867c-F	rpfA	POSSIBLE RESUSCITATION-PROMOTING FACTOR RPFA	2.16673	0.014
Rv0806c-F	cpsY	Exopolysaccharide phosphotransferase cpsY	2.16624	0.001
Rv3532-R	PPE61	Uncharacterized PPE family protein PPE61	2.1582	0.002
Rv0288-R	esxH	ESAT-6-like protein esxH	2.14248	0.001
Rv3013-R	Rv3013	Putative uncharacterized protein	2.13027	0.001
Rv3890c-F	esxC	Putative ESAT-6-like protein 11	2.12438	0.001
Rv2324-R	Rv2324	PROBABLE TRANSCRIPTIONAL REGULATORY PROTEIN (PROBABLY ASNC-FAMILY)	2.10941	0.014
Rv2331-R	Rv2331	Uncharacterized protein	2.10728	0.008
Rv1005c-F	pabB	Probable para-aminobenzoate synthase component I PABD	2.08741	0.001
Rv3892c-F	PPE69	Uncharacterized PPE family protein PPE69	2.08715	0
Rv2346c-F,Rv3619c-F	esxO/esxV	Putative ESAT-6-like protein 6	2.08294	0.001
Rv3248c-F	sahH	Adenosylhomocysteinase	2.06555	0.003
Rv2566-R	Rv2566	Putative uncharacterized protein	2.05492	0.001
Rv1131-R	prpC	Citrate synthase	2.03005	0.009
Rv3270-R	ctpC	Probable cation-transporting P-type ATPase C	2.0229	0.085
Rv0286-R	PPE4	Uncharacterized PPE family protein PPE4	2.01552	0.002
		Total = 96 Genes

## Sheet: Genes Dn Day 8 vs Day 7
Gene	Gene Name	Product	Fold Change - Down	FDR corrected P-value
Rv3418c-F	groES	10 kDa chaperonin GroES	7.60472	0.002
Rv0440-R	groEL2	60 kDa chaperonin 2 GroEL2	5.38005	0.007
Rv0705-R	rpsS	30S ribosomal protein S19	4.66262	0
Rv0652-R	rplL	50S ribosomal protein L7/L12	3.85648	0
Rv2987c-F	leuD	3-isopropylmalate dehydratase small subunit	3.68214	0.005
Rv0760c-F	Rv0760c	Putative uncharacterized protein	3.6576	0
Rv0056-R	rplI	50S ribosomal protein L9 RplI	3.45789	0.004
Rv0055-R	rpsR1	30S ribosomal protein S18-1	3.40773	0.004
Rv0702-R	rplD	50S ribosomal protein L4	3.16685	0.001
Rv0651-R	rplJ	50S ribosomal protein L10	3.14412	0.002
Rv1305-R	atpE	ATP synthase subunit c	3.12861	0
Rv0708-R	rplP	50S ribosomal protein L16	3.09894	0
Rv3457c-F	rpoA	DNA-directed RNA polymerase subunit alpha	3.06537	0.001
Rv0715-R	rplX	50S ribosomal protein L24	3.05333	0.003
Rv0009-R	ppiA	Probable peptidyl-prolyl cis-trans isomerase A	2.97385	0.001
Rv1308-R	atpA	ATP synthase subunit alpha	2.90422	0.001
Rv0709-R	rpmC	50S ribosomal protein L29	2.83141	0
Rv0637-R	hadC	(3R)-hydroxyacyl-ACP dehydratase subunit	2.80189	0.001
Rv3763-R	lpgH	Lipoprotein lpqH	2.72844	0
Rv0717-R	rpsN1	30S ribosomal protein S14 type Z	2.72533	0.002
Rv1980c-F	mpt64	Immunogenic protein MPT64	2.70283	0.001
Rv0761c-F	adhB	Alcohol dehydrogenase B	2.69679	0
Rv0701-R	rplC	50S ribosomal protein L3	2.67762	0.001
Rv3224-R	Rv3224	Oxidoreductase, short-chain dehydrogenase/reductase family	2.67575	0.001
Rv0706-R	rplV	50S ribosomal protein L22	2.62272	0.002
Rv3648c-F	cspA	Probable cold shock protein A	2.59648	0
Rv1612-R	trpB	Tryptophan synthase beta chain	2.57507	0.001
Rv1932-R	tpx	Probable thiol peroxidase	2.57442	0.001
Rv0716-R	rplE	50S ribosomal protein L5	2.56932	0.003
Rv0156-R	pntAb	PROBABLE NAD(P) TRANSHYDROGENASE (SUBUNIT ALPHA) PNTAB	2.5642	0.007
Rv3456c-F	rplQ	50S ribosomal protein L17	2.52019	0.001
Rv1388-R	mihF	PUTATIVE INTEGRATION HOST FACTOR MIHF	2.51563	0.002
Rv3853-R	rraA	Regulator of ribonuclease activity A	2.51121	0.001
Rv0350-R	dnaK	Chaperone protein dnaK (hsp70)	2.49351	0.003
Rv1806-R	PE20	PE FAMILY PROTEIN	2.45705	0.007
Rv0714-R	rplN	50S ribosomal protein L14	2.45637	0.003
Rv0682-R	rpsL	30S ribosomal protein S12	2.4512	0.002
Rv1306-R	atpF	ATP synthase subunit b	2.44476	0
Rv1303-R	Rv1303	Uncharacterized protein Rv1303	2.43079	0.001
Rv2582-R	ppiB	Probable peptidyl-prolyl cis-trans isomerase B	2.41329	0.001
Rv1233c-F	Rv1233c	CONSERVED HYPOTHETICAL MEMBRANE PROTEIN	2.39188	0.002
Rv0684-R	fusA1	Elongation factor G	2.38478	0.001
Rv3155-R	nuoK	NADH-quinone oxidoreductase subunit K	2.35597	0.003
Rv0635-R	hadA	(3R)-hydroxyacyl-ACP dehydratase	2.35151	0.001
Rv0636-R	hadB	(3R)-hydroxyacyl-ACP dehydratase subunit	2.34435	0.001
Rv1309-R	atpG	ATP synthase gamma chain	2.33617	0
Rv0683-R	rpsG	30S ribosomal protein S7	2.32144	0.003
Rv3224.2-R	Rv3224A	Putative uncharacterized protein	2.31617	0.001
Rv3747-R	Rv3747	Putative uncharacterized protein	2.30135	0.001
Rv3198.1-R	Rv3198A	Putative glutaredoxin Rv3198.1	2.29808	0.003
Rv3157-R	nuoM	NADH-quinone oxidoreductase subunit M	2.26909	0.001
Rv0707-R	rpsC	30S ribosomal protein S3	2.26494	0
Rv1614-R	lgt	Prolipoprotein diacylglyceryl transferase	2.2576	0.001
Rv0710-R	rpsQ	30S ribosomal protein S17	2.25541	0.002
Rv2683-R	Rv2683	CBS domain protein	2.25478	0.003
Rv3417c-F	groEL1	60 kDa chaperonin 1	2.2499	0.046
Rv2054-R	Rv2054	Carboxymethylenebutenolidase, putative	2.24697	0
Rv0054-R	ssb	Single-stranded DNA-binding protein	2.24677	0.003
Rv0634B-R	rpmG2	50S ribosomal protein L33 2	2.23613	0.005
Rv3852-R	hns	Putative uncharacterized protein	2.23544	0.005
Rv2280-R	Rv2280	Uncharacterized FAD-linked oxidoreductase	2.22987	0.002
Rv1078-R	pra	Proline-rich antigen homolog	2.21177	0.001
Rv1379-R	pyrR	Bifunctional protein pyrR	2.20218	0.002
Rv1438-R	tpi	Triosephosphate isomerase	2.19541	0.002
Rv3224.1-R	Rv3224A	Putative uncharacterized protein	2.18738	0.002
Rv0719-R	rplF	50S ribosomal protein L6	2.17611	0.005
Rv1310-R	atpD	ATP synthase subunit beta	2.15655	0.001
Rv3461c-F	rpmJ	50S ribosomal protein L36	2.15402	0.002
Rv3462c-F	infA	Translation initiation factor IF-1	2.14527	0.001
Rv1079-R	metB	Cystathionine gamma-synthase	2.14368	0
Rv2299c-F	htpG	Chaperone protein htpG	2.14262	0.001
Rv2928-R	tesA	Probable thioesterase tesA	2.14063	0.005
Rv1389-R	gmk	Guanylate kinase	2.13114	0.001
Rv3146-R	nuoB	NADH-quinone oxidoreductase subunit B	2.12574	0.001
Rv0759c-F	Rv0759c	Uncharacterized HIT-like protein Rv0759c	2.11511	0.001
Rv3147-R	nuoC	NADH-quinone oxidoreductase subunit C	2.11041	0.002
Rv1437-R	pgk	Phosphoglycerate kinase	2.10863	0.003
Rv3158-R	nuoN	NADH-quinone oxidoreductase subunit N	2.09148	0.001
Rv3012c-F	gatC	Glutamyl-tRNA(Gln) amidotransferase subunit C	2.09033	0.007
Rv1016c-F	lpqT	Putative lipoprotein lpqT	2.08338	0.009
Rv2890c-F	rpsB	30S ribosomal protein S2	2.07478	0.007
Rv2485c-F	lipQ	Probable carboxylesterase LipQ	2.07368	0.006
Rv2357c-F	glyS	Glycyl-tRNA synthetase	2.06157	0.003
Rv3459c-F	rpsK	30S ribosomal protein S11	2.05105	0.008
Rv0546c-F	Rv0546c	Putative uncharacterized protein	2.02445	0.002
Rv0720-R	rplR	50S ribosomal protein L18	2.0132	0.007
Rv2252-R	Rv2252	Diacylglycerol kinase	2.0103	0.001
Rv0554-R	bpoC	Bromoperoxidase, putative	2.00792	0.002
Rv2462c-F	tig	Trigger factor	2.00025	0.005
		Total = 89 genes

## Sheet: Genes Up Day 9 vs Day 7
Gene	Gene Name	Product	Fold Change - Up	FDR corrected P-value
Rv0253-R	nirD	PROBABLE NITRITE REDUCTASE [NAD(P)H] SMALL SUBUNIT NIRD	25.6617	0
Rv1195-R	PE13	PE FAMILY PROTEIN	18.1849	0
Rv1542c-F	glbN	Group 1 truncated hemoglobin glbN	17.0438	0
Rv3416-R	whiB3	TRANSCRIPTIONAL REGULATORY PROTEIN WHIB-LIKE WHIB3	16.0728	0
Rv3453-R	Rv3453	POSSIBLE CONSERVED TRANSMEMBRANE PROTEIN	11.0027	0
Rv2323c-F	Rv2323c	Putative uncharacterized protein	10.4323	0
Rv0252-R	nirB	PROBABLE NITRITE REDUCTASE [NAD(P)H] LARGE SUBUNIT [FAD FLAVOPROTEIN] NIRB	8.20631	0
Rv2321c-F	rocD2	PROBABLE ORNITHINE AMINOTRANSFERASE (C-terminus part) ROCD2	7.38694	0
Rv1419-R	Rv1419	Uncharacterized protein	5.92805	0
Rv3136-R	PPE51	Uncharacterized PPE family protein PPE51	5.76746	0
Rv3135-R	PPE50	Uncharacterized PPE family protein PPE50	5.62277	0
Rv1779c-F	Rv1779c	HYPOTHETICAL INTEGRAL MEMBRANE PROTEIN	5.42174	0
Rv2930-R	fadD26	Putative fatty-acid--CoA ligase fadD26	5.35455	0
Rv2172c-F	Rv2172c	Putative uncharacterized protein	5.16849	0
Rv2319c-F	Rv2319c	Universal stress protein	4.80434	0
Rv0884c-F	serC	Putative phosphoserine aminotransferase	4.63267	0
Rv2322c-F	rocD1	PROBABLE ORNITHINE AMINOTRANSFERASE (N-terminus part) ROCD1	4.32394	0
Rv2428-R	ahpC	Alkyl hydroperoxide reductase subunit C	4.29103	0.004
Rv2429-R	ahpD	Alkyl hydroperoxide reductase AhpD	4.2461	0.007
Rv2329c-F	narK1	Nitrite extrusion protein	4.10982	0
Rv2411c-F	Rv2411c	Uncharacterized protein	3.79809	0
Rv1198-R	esxL	ESAT-6-like protein esxL	3.77809	0
Rv2320c-F	rocE	PROBABLE CATIONIC AMINO ACID TRANSPORT INTEGRAL MEMBRANE PROTEIN ROCE	3.60747	0
Rv3847-R	Rv3847	Putative uncharacterized protein	3.6036	0
Rv0113-R	gmhA	Phosphoheptose isomerase	3.58062	0
Rv1197-R	esxK	ESAT-6-like protein esxK	3.57186	0
Rv3893c-F	PE36	PE family protein	3.51516	0
Rv0256c-F	PPE2	Uncharacterized PPE family protein PPE2	3.49884	0
Rv1038c-F	esxJ	ESAT-6-like protein esxJ	3.4481	0
Rv3139-R	fadE24	Acyl-CoA dehydrogenase	3.39824	0
Rv3621c-F	PPE65	Uncharacterized PPE family protein PPE65	3.39271	0
Rv0867c-F	rpfA	POSSIBLE RESUSCITATION-PROMOTING FACTOR RPFA	3.3664	0.001
Rv3767c-F	Rv3767c	Putative S-adenosyl-L-methionine-dependent methyltransferase	3.34615	0
Rv1196-R	PPE18	PPE FAMILY PROTEIN	3.33976	0
Rv2714-R	Rv2714	CONSERVED HYPOTHETICAL ALANINE AND LEUCINE RICH PROTEIN	3.33496	0
Rv2347c-F	esxP	Putative ESAT-6-like protein 7	3.27906	0
Rv3140-R	fadE23	Acyl-CoA dehydrogenase	3.27383	0
Rv3619c-F	esxL	ESAT-6-like protein esxI	3.2583	0
Rv2949c-F	Rv2949c	Chorismate--pyruvate lyase	3.24672	0
Rv2707-R	Rv2707	PROBABLE CONSERVED TRANSMEMBRANE ALANINE AND LEUCINE RICH PROTEIN	3.20254	0.002
Rv1792-R	esxM	ESAT-6 like protein EsxM (pseudogene)	3.15109	0
Rv1130-R	prpD	MmgE/PrpD family protein	3.13574	0.001
Rv1804c-F	Rv1804c	Putative uncharacterized protein	3.11559	0
Rv3248c-F	sahH	Adenosylhomocysteinase	3.10257	0
Rv1194c-F	Rv1194c	Putative uncharacterized protein	3.07494	0
Rv2958c-F	Rv2958c	PGL/p-HBAD biosynthesis glycosyltransferase	3.06716	0.001
Rv3371-R	Rv3371	Putative diacyglycerol O-acyltransferase	3.06053	0
Rv3620c-F	esxW	Putative ESAT-6-like protein 10	3.03817	0
Rv2729c-F	Rv2729c	PROBABLE CONSERVED INTEGRAL MEMBRANE ALANINE VALINE AND LEUCINE RICH PROTEIN	3.01535	0.001
Rv2959c-F	Rv2959c	Rhamnosyl O-methyltransferase	2.97156	0.001
Rv0726c-F	Rv0726c	Putative S-adenosyl-L-methionine-dependent methyltransferase Rv0726c	2.93328	0
Rv2541-R	Rv2541	HYPOTHETICAL ALANINE RICH PROTEIN	2.92256	0
Rv1706c-F	PPE23	Uncharacterized PPE family protein	2.91963	0
Rv0609-R	vapC28	Possible toxin VapC28	2.91234	0.001
Rv1854c-F	ndh	NADH dehydrogenase	2.90189	0
Rv3129-R	Rv3129	Uncharacterized protein Rv3129	2.89953	0.001
Rv2713-R	sthA	Probable soluble pyridine nucleotide transhydrogenase	2.89444	0
Rv0128-R	Rv0128	PROBABLE CONSERVED TRANSMEMBRANE PROTEIN	2.85689	0
Rv3020c-F	esxS	ESAT-6 LIKE PROTEIN ESXS	2.83928	0
Rv2914c-F	pknI	Probable serine/threonine-protein kinase pknI	2.79108	0
Rv0259c-F	Rv0259c	Putative uncharacterized protein	2.76837	0
Rv0287-R	esxG	PE family protein	2.73917	0
Rv3019c-F	esxR	ESAT-6-like protein esxR	2.73135	0
Rv2469c-F	Rv2469c	HNH endonuclease family protein	2.71849	0
Rv1161-R	narG	Nitrate reductase alpha subunit	2.70813	0
Rv1163-R	narJ	PROBABLE RESPIRATORY NITRATE REDUCTASE (DELTA CHAIN) NARJ	2.69523	0
Rv2768c-F	PPE43	PPE FAMILY PROTEIN	2.65866	0
Rv2202c-F	adoK	Adenosine kinase	2.65364	0
Rv2933-R	ppsC	PHENOLPTHIOCEROL SYNTHESIS TYPE-I POLYKETIDE SYNTHASE PPSC	2.6385	0
Rv3524-R	Rv3524	PROBABLE CONSERVED MEMBRANE PROTEIN	2.63793	0.001
Rv2950c-F	fadD29	PROBABLE FATTY-ACID-CoA LIGASE FADD29	2.61009	0
Rv3290c-F	lat	Probable L-lysine-epsilon aminotransferase	2.59761	0.007
Rv0388c-F	PPE9	PPE FAMILY PROTEIN	2.58886	0.001
Rv1778c-F	Rv1778c	Putative uncharacterized protein	2.58681	0.005
Rv0285-R	PE5	PE FAMILY PROTEIN	2.57391	0
Rv0288-R	esxH	ESAT-6-like protein esxH	2.57201	0
Rv3340-R	metC	PROBABLE O-ACETYLHOMOSERINE SULFHYDRYLASE METC	2.56044	0
Rv2932-R	ppsB	Phenolpthiocerol synthesis polyketide synthase ppsB	2.54047	0
Rv3532-R	PPE61	Uncharacterized PPE family protein PPE61	2.52641	0
Rv1169c-F	lipX	PE FAMILY PROTEIN. Possible lipase LipX.	2.51733	0.003
Rv2780-R	ald	Alanine dehydrogenase	2.48239	0
Rv0118c-F	oxcA	Oxalyl-CoA decarboxylase	2.46158	0
Rv3891c-F	esxD	POSSIBLE ESAT-6 LIKE PROTEIN ESXD	2.46157	0
Rv0286-R	PPE4	Uncharacterized PPE family protein PPE4	2.45878	0
Rv3013-R	Rv3013	Putative uncharacterized protein	2.45755	0
Rv1005c-F	pabB	Probable para-aminobenzoate synthase component I PABD	2.45649	0
Rv1783-R	eccCa5	ESX-5 secretion system protein eccCa5	2.44793	0
Rv1846c-F	blaI	Transcriptional regulator BlaI	2.43974	0.002
Rv2940c-F	mas	Mycocerosic acid synthase	2.43634	0
Rv1131-R	prpC	Citrate synthase	2.43171	0.001
Rv0838-R	lpqR	PROBABLE CONSERVED LIPOPROTEIN LPQR	2.42057	0
Rv2867c-F	Rv2867c	Acetyltransferase, GNAT family	2.41627	0
Rv0029-R	Rv0029	Putative uncharacterized protein	2.40989	0
Rv0950c-F	Rv0950c	Peptidase, M23/M37 family	2.40246	0.002
Rv1162-R	narH	PROBABLE RESPIRATORY NITRATE REDUCTASE (BETA CHAIN) NARH	2.39567	0
Rv3137-R	Rv3137	PROBABLE MONOPHOSPHATASE	2.38936	0
Rv2124c-F	metH	Methionine synthase	2.3728	0
Rv1909c-F	furA	Ferric uptake regulation protein	2.35386	0.003
Rv2566-R	Rv2566	Putative uncharacterized protein	2.34308	0
Rv1783-R	eccCb5	ESX-5 secretion system protein eccCb5	2.34275	0
Rv1541c-F	lprI	Putative lipoprotein lprI	2.31748	0.002
Rv0284-R	eccC3	ESX-3 secretion system protein eccC3	2.30429	0.001
Rv2331-R	Rv2331	Uncharacterized protein	2.28976	0.002
Rv1791-R	PE19	PE FAMILY PROTEIN	2.28956	0.001
Rv3892c-F	PPE69	Uncharacterized PPE family protein PPE69	2.28135	0
Rv3484-R	cpsA	POSSIBLE CONSERVED PROTEIN CPSA	2.26266	0.003
Rv0292-R	eccE3	ESX-3 secretion system protein EccE3	2.2345	0.002
Rv0112-R	gca	GDP-D-mannose dehydratase, putative	2.23207	0
Rv2134c-F	Rv2134c	Putative uncharacterized protein	2.21482	0
Rv0281-R	Rv0281	Putative S-adenosyl-L-methionine-dependent methyltransferase	2.19719	0.001
Rv2142c-F	parE2	Possible toxin ParE2	2.17747	0.003
Rv3138-R	pflA	PROBABLE PYRUVATE FORMATE LYASE ACTIVATING PROTEIN PFLA	2.17242	0.002
Rv1593c-F	Rv1593c	Putative uncharacterized protein	2.16661	0.008
Rv1908c-F	katG	Catalase-peroxidase	2.16633	0.004
Rv1786-R	Rv1786	Ferredoxin, putative	2.16209	0.001
Rv2409c-F	Rv2409c	Putative uncharacterized protein	2.15359	0.001
Rv1164-R	narI	PROBABLE RESPIRATORY NITRATE REDUCTASE (GAMMA CHAIN) NARI	2.14402	0.001
Rv2346c-F,Rv3619c-F	esxO/esxV	Putative ESAT-6-like protein 6	2.13484	0
Rv1810-R	Rv1810	Putative uncharacterized protein	2.13405	0.007
Rv0806c-F	cpsY	Exopolysaccharide phosphotransferase cpsY	2.1197	0
Rv0291-R	mycP3	PROBABLE MEMBRANE-ANCHORED MYCOSIN MYCP3 (SERINE PROTEASE)	2.11649	0.001
Rv1793-R	esxN	ESAT-6-like protein esxN	2.11227	0
Rv2324-R	Rv2324	PROBABLE TRANSCRIPTIONAL REGULATORY PROTEIN (PROBABLY ASNC-FAMILY)	2.10335	0.006
Rv3454-R	Rv3454	PROBABLE CONSERVED INTEGRAL MEMBRANE PROTEIN	2.09792	0
Rv3798-R	Rv3798	Transposase for insertion sequence element IS1557	2.09351	0
Rv0805-R	Rv0805	Icc protein	2.06962	0.003
Rv3890c-F	esxC	Putative ESAT-6-like protein 11	2.05532	0
Rv3841-R	bfrB	Probable bacterioferritin BfrB	2.04291	0.046
Rv0467-R	icl1	Isocitrate lyase	2.04071	0.012
Rv1951c-F	Rv1951c	Putative uncharacterized protein	2.0406	0
Rv2432c-F	Rv2432c	Putative uncharacterized protein	2.04048	0.014
Rv1794-R	Rv1794	Putative uncharacterized protein	2.02342	0.001
Rv0346c-F	ansP2	L-asparagine permease 2	2.01014	0.002
Rv0483-R	lprQ	Putative L,D-transpeptidase	2.00732	0.003
Rv0290-R	eccD3	ESX-3 secretion system protein eccD3	2.00709	0.002
Rv2346c-F	esxO	Putative ESAT-6-like protein 6	2.00651	0
Rv1401-R	Rv1401	Uncharacterized membrane protein	2.00119	0.001
		Total = 137 genes

## Sheet: Genes Dn Day 9 vs Day 7
Gene	Gene Name	Product	Fold Change - Down	FDR Corrected P Value
Rv3418c	groES	10 kDa chaperonin	5.72174	0.001
Rv0440	groEL2	60 kDa chaperonin 2	3.98068	0.007
Rv0760c	Rv0760c	Putative uncharacterized protein	3.68917	0
Rv0705	rpsS	30S ribosomal protein S19	3.67986	0
Rv0652	rplL	50S ribosomal protein L7/L12	3.14767	0
Rv3763	lpqH	Lipoprotein lpqH	2.95735	0
Rv3260c	whiB2	PROBABLE TRANSCRIPTIONAL REGULATORY PROTEIN WHIB-LIKE WHIB2	2.7445	0.003
Rv0708	rplP	50S ribosomal protein L16	2.69267	0
Rv0709	rpmC	50S ribosomal protein L29	2.67382	0
Rv0761c	adhB	Alcohol dehydrogenase B	2.64251	0
Rv2485c	lipQ	Carboxylesterase family protein	2.62749	0.001
Rv0055	rpsR1	30S ribosomal protein S18 1	2.62603	0.004
Rv0702	rplD	50S ribosomal protein L4	2.59998	0.001
Rv1305	atpE	ATP synthase subunit c	2.59614	0
Rv1806	PE20	PE FAMILY PROTEIN	2.59177	0.002
Rv3457c	rpoA	DNA-directed RNA polymerase subunit alpha	2.58817	0.001
Rv1754c	Rv1754c	Putative uncharacterized protein	2.56869	0.005
Rv1042c	Rv1042c	POSSIBLE TRANSPOSASE	2.5566	0.002
Rv0056	rplI	50S ribosomal protein L9	2.5516	0.005
Rv0166	fadD5	PROBABLE FATTY-ACID-CoA LIGASE FADD5 (FATTY-ACID-CoA SYNTHETASE)	2.53666	0.001
Rv0651	rplJ	50S ribosomal protein L10	2.52983	0.002
Rv3853	rraA	Regulator of ribonuclease activity A	2.5294	0
Rv0701	rplC	50S ribosomal protein L3	2.52044	0
Rv3456c	rplQ	50S ribosomal protein L17	2.42258	0.001
Rv1980c	mpt64	Immunogenic protein MPT64	2.41939	0
Rv0715	rplX	O50S ribosomal protein L24	2.39762	0.004
Rv1308	atpA	ATP synthase subunit alpha	2.39215	0.001
Rv0009	ppiA	Probable peptidyl-prolyl cis-trans isomerase A	2.36874	0.001
Rv2252	Rv2252	Diacylglycerol kinase	2.32375	0
Rv0682	rpsL	30S ribosomal protein S12	2.31086	0.001
Rv1303	Rv1303	Uncharacterized protein Rv1303	2.30819	0.001
Rv1306	atpF	ATP synthase subunit b	2.30747	0
Rv3648c	cspA	Probable cold shock protein A	2.29654	0
Rv0707	rpsC	30S ribosomal protein S3	2.28598	0
Rv0637	hadC	(3R)-hydroxyacyl-ACP dehydratase subunit HadC	2.27859	0.001
Rv1309	atpG	ATP synthase gamma chain	2.24228	0
Rv0684	fusA1	Elongation factor G	2.21278	0.001
Rv0706	rplV	50S ribosomal protein L22	2.19878	0.001
Rv3157	nuoM	NADH-quinone oxidoreductase subunit M	2.18272	0
Rv0710	rpsQ	30S ribosomal protein S17	2.17616	0.001
Rv0167	yrbE1A	CONSERVED HYPOTHETICAL INTEGRAL MEMBRANE PROTEIN YRBE1A	2.15252	0.001
Rv3224.2	Rv3224B	Putative uncharacterized protein	2.15039	0
Rv2147c	Rv2147c	Cell division protein sepF	2.14642	0.011
Rv0635	hadA	(3R)-hydroxyacyl-ACP dehydratase subunit HadA	2.14449	0
Rv0683	rpsG	30S ribosomal protein S7	2.13635	0.002
Rv0759c	Rv0759c	Uncharacterized HIT-like protein Rv0759c	2.13447	0
Rv0054	ssb	Single-stranded DNA-binding protein	2.12903	0.001
Rv0170	mce1B	MCE-FAMILY PROTEIN MCE1B	2.12769	0
Rv0636	hadB	(3R)-hydroxyacyl-ACP dehydratase subunit HadB	2.1165	0.001
Rv0714	rplN	50S ribosomal protein L14	2.11493	0.002
Rv1549	fadD11.1	Possible fatty-acid-CoA ligase FadD11.1	2.11211	0.001
Rv3460c	rpsM	30S ribosomal protein S13	2.11008	0.002
Rv0040c	mtc28	Proline-rich 28 kDa antigen	2.10717	0.003
Rv3224	Rv3224	Oxidoreductase, short-chain dehydrogenase/reductase family	2.10539	0.002
Rv0350	dnaK	Chaperone protein dnaK	2.09975	0.003
Rv0717	rpsN1	30S ribosomal protein S14 type Z	2.09886	0.003
Rv1612	trpB	Tryptophan synthase beta chain	2.08009	0.001
Rv3462c	infA	Translation initiation factor IF-1	2.07797	0.001
Rv1884c	rpfC	PROBABLE RESUSCITATION-PROMOTING FACTOR RPFC	2.07485	0.035
Rv1079	metB	Cystathionine gamma-synthase	2.06811	0
Rv2582	ppiB	Probable peptidyl-prolyl cis-trans isomerase B	2.06332	0.001
Rv2987c	leuD	3-isopropylmalate dehydratase small subunit LeuD	2.0632	0.026
Rv3152	nuoH	NADH-quinone oxidoreductase subunit H	2.06318	0
Rv0173	lprK	POSSIBLE MCE-FAMILY LIPOPROTEIN LPRK (MCE-FAMILY LIPOPROTEIN MCE1E)	2.05864	0.001
Rv0716	rplE	50S ribosomal protein L5	2.05859	0.004
Rv1932	tpx	Probable thiol peroxidase	2.05029	0.002
Rv3198.1	Rv3198A	Putative glutaredoxin Rv3198.1	2.0454	0.002
Rv1477	ripA	HYPOTHETICAL INVASION PROTEIN	2.04412	0.006
Rv2054	Rv2054	Carboxymethylenebutenolidase, putative	2.03527	0
Rv1614	lgt	Prolipoprotein diacylglyceryl transferase	2.03173	0.001
Rv0312	Rv0312	CONSERVED HYPOTHETICAL PROLINE AND THREONINE RICH PROTEIN	2.03029	0.004
Rv1233c	Rv1233c	CONSERVED HYPOTHETICAL MEMBRANE PROTEIN	2.02771	0.002
Rv0677c	mmpS5	Putative membrane protein mmpS5	2.02323	0
Rv0430	Rv0430	Putative uncharacterized protein	2.02244	0.004
Rv2721c	Rv2721c	POSSIBLE CONSERVED TRANSMEMBRANE ALANINE AND GLYCINE RICH PROTEIN	2.02191	0.002
Rv3461c	rpmJ	50S ribosomal protein L36	2.00482	0.001
Rv0100	Rv0100	Uncharacterized protein Rv0100	2.00413	0.001
		Total = 77 genes

## Sheet: Intergenic Up Day 9 vs Day 7
Probe	Gene Product/Region	Fold Change in Gene Expression	FDR corrected P-value
Rv3022A-X-R	Downstream of Rv3022A	20.7448	0
Rv1047-X-F	Downstream of Rv1047	12.2114	0
Rv2329c-X-F	Downstream of Rv2329c	11.4503	0
tRNA-His-X-R	Downstream of tRNA-His	11.2426	0
Rv3415c-X-R	Downstream of Rv3415c	9.73869	0
Rv3452-X-R	Downstream of Rv3452	9.70151	0
Rv1194c-X-R	Downstream of Rv1194c	7.86947	0
Rv3136-X-R	Downstream of Rv3136	7.55897	0
Rv2706c-X-R	Downstream of Rv2706c	6.13938	0
Rv2768c-X-F	Downstream of Rv2768c	5.31355	0
Rv3134c-X-R	Downstream of Rv3134c	5.25166	0
Rv2929-X-R	Downstream of Rv2929	4.88407	0
Rv2172c-X-F	Downstream of Rv2172c	4.67709	0
Rv1196-X-R	Downstream of Rv1196	4.61226	0
Rv2208-X-R	Downstream of Rv2208	4.48515	0
Rv0883c-X-F	Downstream of Rv0883c	4.35844	0
Rv0281-X-R	Downstream of Rv0281	4.33187	0
Rv0146-X-R	Downstream of Rv0146	4.32657	0.001
Rv2729c-X-F	Downstream of Rv2729c	4.11885	0.001
Rv3248c-X-F	Downstream of Rv3248c	3.99863	0
Rv2347c-X-F	Downstream of Rv2347c	3.97071	0
Rv2201-X-F	Downstream of Rv2201	3.90421	0
Rv0293c-X-F	Downstream of Rv0293c	3.8989	0.002
Rv0111-X-R	Downstream of Rv0111	3.89422	0
Rv0891c-X-F	Downstream of Rv0891c	3.76993	0.001
Rv3424c-X-R	Downstream of Rv3424c	3.60979	0.006
Rv3840-X-F	Downstream of Rv3840	3.50323	0.003
Rv3648c-X-R	Downstream of Rv3648c	3.4808	0
Rv1567c-X-F	Downstream of Rv1567c	3.47414	0
Rv0747-X-R	Downstream of Rv0747	3.42181	0.001
Rv0256c-X-F	Downstream of Rv0256c	3.38596	0
Rv3048c-X-R	Downstream of Rv3048c	3.37192	0.001
Rv0950c-X-F	Downstream of Rv0950c	3.3511	0
Rv2958c-X-F	Downstream of Rv2958c	3.29672	0.001
Rv2590-X-R	Downstream of Rv2590	3.27867	0.001
Rv3889c-X-F	Downstream of Rv3889c	3.26227	0
Rv0725c-X-F	Downstream of Rv0725c	3.23345	0
Rv2169c-X-F	Downstream of Rv2169c	3.16314	0.001
Rv3846-X-R	Downstream of Rv3846	3.14808	0
Rv0631c-X-R	Downstream of Rv0631c	3.13038	0
Rv3128c-X-R	Downstream of Rv3128c	3.12116	0.001
Rv1169c-X-R	Downstream of Rv1169c	3.11087	0.003
Rv2957-X-F	Downstream of Rv2957	3.10944	0.001
Rv1040c-X-R	Downstream of Rv1040c	3.05245	0
Rv2589-X-R	Downstream of Rv2589	3.00634	0.001
Rv3875-X-R	Downstream of Rv3875	3.00554	0.001
Rv1778c-X-F	Downstream of Rv1778c	2.98587	0.001
Rv0867c-X-F	Downstream of Rv0867c	2.95343	0
Rv2517c-X-F	Downstream of Rv2517c	2.9494	0.005
Rv1803c-X-F	Downstream of Rv1803c	2.94186	0
Rv0210-X-R	Downstream of Rv0210	2.91525	0.01
Rv2959c-X-F	Downstream of Rv2959c	2.91322	0.001
Rv1783-X-R	Downstream of Rv1783	2.90411	0
Rv2450c-X-F	Downstream of Rv2450c	2.89655	0.004
Rv1085c-X-R	Downstream of Rv1085c	2.82787	0.003
Rv3847-X-R	Downstream of Rv3847	2.79616	0
Rv3140-X-R	Downstream of Rv3140	2.7732	0
Rv0822c-X-F	Downstream of Rv0822c	2.7615	0.001
Rv1325c-X-R	Downstream of Rv1325c	2.67602	0
Rv2394-X-R	Downstream of Rv2394	2.65547	0
Rv3416-X-R	Downstream of Rv3416	2.58271	0
Rv3883c-X-F	Downstream of Rv3883c	2.57655	0.004
Rv1781c-X-R	Downstream of Rv1781c	2.56909	0
Rv2330c-X-R	Downstream of Rv2330c	2.56518	0.009
Rv2788-X-R	Downstream of Rv2788	2.55671	0.002
Rv2728c-X-F	Downstream of Rv2728c	2.55177	0.004
Rv1173-X-F	Downstream of Rv1173	2.54322	0
Rv0378-X-F	Downstream of Rv0378	2.52457	0.009
Rv0740-X-F	Downstream of Rv0740	2.51428	0.004
Rv1046c-X-F	Downstream of Rv1046c	2.50107	0.001
Rv3891c-X-F	Downstream of Rv3891c	2.48927	0
Rv2455c-X-F	Downstream of Rv2455c	2.48003	0.005
Rv3023c-X-R	Downstream of Rv3023c	2.46598	0
Rv2081c-X-R	Downstream of Rv2081c	2.46298	0
Rv3114-X-F	Downstream of Rv3114	2.44957	0.001
Rv1777-X-R	Downstream of Rv1777	2.43635	0.008
Rv1810-X-R	Downstream of Rv1810	2.43313	0.008
Rv1160-X-R	Downstream of Rv1160	2.42923	0
Rv3705.1-X-F	Downstream of Rv3705.1	2.41684	0.001
Rv1467c-X-F	Downstream of Rv1467c	2.41402	0.001
Rv2701c-X-R	Downstream of Rv2701c	2.41338	0.001
Rv1194c-X-F	Downstream of Rv1194c	2.3962	0.002
Rv2779c-X-R	Downstream of Rv2779c	2.37749	0.001
Rv2951c-X-R	Downstream of Rv2951c	2.3691	0.003
Rv0599c-X-F	Downstream of Rv0599c	2.36861	0.014
Rv2542-X-F	Downstream of Rv2542	2.35828	0.003
Rv2990c-X-F	Downstream of Rv2990c	2.32901	0.008
Rv1733c-X-R	Downstream of Rv1733c	2.32336	0.001
Rv0467-X-R	Downstream of Rv0467	2.31466	0.007
Rv3312c-X-F	Downstream of Rv3312c	2.31372	0.001
Rv2327-X-F	Downstream of Rv2327	2.27022	0.001
Rv1887-X-F	Downstream of Rv1887	2.25302	0.004
Rv3784-X-R	Downstream of Rv3784	2.25198	0.003
Rv1791-X-R	Downstream of Rv1791	2.24538	0.001
Rv1067c-X-F	Downstream of Rv1067c	2.23316	0.006
Rv1139c-X-R	Downstream of Rv1139c	2.22786	0
Rv3183-X-F	Downstream of Rv3183	2.21642	0
Rv0624-X-F	Downstream of Rv0624	2.19548	0.002
Rv1092c-X-F	Downstream of Rv1092c	2.18839	0.001
Rv2662-X-F	Downstream of Rv2662	2.18767	0.002
Rv2866-X-F	Downstream of Rv2866	2.1725	0.001
Rv2294-X-F	Downstream of Rv2294	2.17083	0.008
Rv1169c-X-F	Downstream of Rv1169c	2.16906	0.008
5S_rRNA-X-F	Downstream of 5S_rRNA	2.16885	0.018
Rv3883c-X-R	Downstream of Rv3883c	2.15626	0.009
Rv1614-X-F	Downstream of Rv1614	2.14231	0
Rv1184c-X-F	Downstream of Rv1184c	2.13672	0.005
Rv1777-X-F	Downstream of Rv1777	2.12516	0.013
Rv0609.1-X-R	Downstream of Rv0609.1	2.12106	0.003
Rv2461c-X-R	Downstream of Rv2461c	2.11667	0.034
Rv1785c-X-R	Downstream of Rv1785c	2.112	0.002
Rv1167c-X-F	Downstream of Rv1167c	2.10945	0.005
Rv2713-X-R	Downstream of Rv2713	2.10296	0.002
Rv3398c-X-R	Downstream of Rv3398c	2.09975	0.016
Rv1147-X-F	Downstream of Rv1147	2.09426	0.001
Rv0038-X-F	Downstream of Rv0038	2.09353	0.001
Rv2840c-X-R	Downstream of Rv2840c	2.07705	0.008
Rv2384-X-F	Downstream of Rv2384	2.07356	0.006
Rv3365c-X-F	Downstream of Rv3365c	2.04075	0
Rv1179c-X-R	Downstream of Rv1179c	2.04003	0.001
Rv0118c-X-R	Downstream of Rv0118c	2.0355	0.004
Rv0847-X-R	Downstream of Rv0847	2.02828	0.01
Rv2168c-X-F	Downstream of Rv2168c	2.01718	0.008
Rv1391-X-R	Downstream of Rv1391	2.0149	0.008
Rv3881c-X-F	Downstream of Rv3881c	2.01146	0.005
Rv3649-X-R	Downstream of Rv3649	2.01039	0.01
Rv2142c-X-R	Downstream of Rv2142c	2.00998	0.001
Rv3424c-X-F	Downstream of Rv3424c	2.00706	0.016

## Sheet: Intergenic Up Day 8 vs Day 7
Probe	Gene Product/Region	Fold Change in Gene Expression	FDR corrected P-value
Rv3022A-X-R	Downstream of Rv3022A	12.9658	0
Rv2329c-X-F	Downstream of Rv2329c	10.7617	0
Rv1047-X-F	Downstream of Rv1047	8.6983	0
Rv3415c-X-R	Downstream of Rv3415c	8.02025	0
tRNA-His-X-R	Downstream of tRNA-His	7.86998	0
Rv3452-X-R	Downstream of Rv3452	7.22728	0
Rv3136-X-R	Downstream of Rv3136	6.38173	0
Rv2768c-X-F	Downstream of Rv2768c	6.3351	0
Rv1194c-X-R	Downstream of Rv1194c	5.48722	0
Rv2208-X-R	Downstream of Rv2208	4.12957	0
Rv3134c-X-R	Downstream of Rv3134c	3.99679	0.001
Rv1196-X-R	Downstream of Rv1196	3.83173	0
Rv0883c-X-F	Downstream of Rv0883c	3.7171	0
Rv2347c-X-F	Downstream of Rv2347c	3.65804	0
Rv2706c-X-R	Downstream of Rv2706c	3.59562	0.001
Rv0111-X-R	Downstream of Rv0111	3.43868	0.001
Rv2929-X-R	Downstream of Rv2929	3.34761	0.001
Rv1567c-X-F	Downstream of Rv1567c	3.22953	0
Rv3648c-X-R	Downstream of Rv3648c	3.18842	0.001
Rv2201-X-F	Downstream of Rv2201	3.13771	0.001
Rv0281-X-R	Downstream of Rv0281	3.11974	0.001
Rv3048c-X-R	Downstream of Rv3048c	3.11486	0.003
Rv1803c-X-F	Downstream of Rv1803c	3.10411	0.001
Rv0256c-X-F	Downstream of Rv0256c	2.96159	0
Rv0631c-X-R	Downstream of Rv0631c	2.84521	0
Rv0747-X-R	Downstream of Rv0747	2.70382	0.006
Rv1085c-X-R	Downstream of Rv1085c	2.69951	0.009
Rv3846-X-R	Downstream of Rv3846	2.63273	0
Rv3889c-X-F	Downstream of Rv3889c	2.5767	0.002
Rv0950c-X-F	Downstream of Rv0950c	2.55215	0.002
Rv2169c-X-F	Downstream of Rv2169c	2.52916	0.004
Rv0891c-X-F	Downstream of Rv0891c	2.51129	0.007
Rv1783-X-R	Downstream of Rv1783	2.5024	0.001
Rv2172c-X-F	Downstream of Rv2172c	2.49994	0.006
Rv2958c-X-F	Downstream of Rv2958c	2.48198	0.006
Rv1040c-X-R	Downstream of Rv1040c	2.46269	0.001
Rv0725c-X-F	Downstream of Rv0725c	2.45065	0.005
Rv1325c-X-R	Downstream of Rv1325c	2.44984	0.001
Rv1791-X-R	Downstream of Rv1791	2.42378	0.001
Rv3248c-X-F	Downstream of Rv3248c	2.386	0.005
Rv3891c-X-F	Downstream of Rv3891c	2.38066	0
Rv3875-X-R	Downstream of Rv3875	2.30528	0.006
Rv1781c-X-R	Downstream of Rv1781c	2.2968	0
Rv3416-X-R	Downstream of Rv3416	2.28929	0.002
Rv0293c-X-F	Downstream of Rv0293c	2.25326	0.034
Rv0822c-X-F	Downstream of Rv0822c	2.24573	0.01
Rv2957-X-F	Downstream of Rv2957	2.23107	0.009
Rv2965c-X-R	Downstream of Rv2965c	2.23042	0.04
Rv3847-X-R	Downstream of Rv3847	2.22711	0.004
Rv2081c-X-R	Downstream of Rv2081c	2.22635	0.001
Rv0740-X-F	Downstream of Rv0740	2.20115	0.019
Rv2394-X-R	Downstream of Rv2394	2.183	0.001
Rv0599c-X-F	Downstream of Rv0599c	2.17949	0.045
Rv2294-X-F	Downstream of Rv2294	2.17727	0.018
Rv3140-X-R	Downstream of Rv3140	2.15863	0.003
Rv1160-X-R	Downstream of Rv1160	2.14683	0.001
Rv2959c-X-F	Downstream of Rv2959c	2.13998	0.013
Rv2327-X-F	Downstream of Rv2327	2.13838	0.003
Rv2770c-X-R	Downstream of Rv2770c	2.10991	0.053
Rv2788-X-R	Downstream of Rv2788	2.1016	0.015
Rv3023c-X-R	Downstream of Rv3023c	2.08642	0.003
Rv2701c-X-R	Downstream of Rv2701c	2.06674	0.009
Rv3183-X-F	Downstream of Rv3183	2.04665	0.002
Rv3128c-X-R	Downstream of Rv3128c	2.03441	0.018
Rv0867c-X-F	Downstream of Rv0867c	2.0307	0.006
Rv0146-X-R	Downstream of Rv0146	2.02316	0.057
Rv2729c-X-F	Downstream of Rv2729c	2.01757	0.051
Rv1046c-X-F	Downstream of Rv1046c	2.00492	0.011
Rv1733c-X-R	Downstream of Rv1733c	2.0036	0.006

## Sheet: Intergenic Dn Day 8 vs Day 7
Probe	Gene Product/Region	Fold Change in Gene Expression	FDR corrected P-value
Rv3418c-X-F	Downstream of Rv3418c	5.57885	0.002
Rv3417c-X-F	Downstream of Rv3417c	4.981	0.005
Rv0440-X-R	Downstream of Rv0440	4.19975	0.014
Rv0439c-X-R	Downstream of Rv0439c	4.16918	0.005
Rv0053-X-R	Downstream of Rv0053	3.6603	0.003
Rv2280-X-R	Downstream of Rv2280	3.52273	0.002
Rv0761c-X-F	Downstream of Rv0761c	3.44755	0.001
Rv2986c-X-F	Downstream of Rv2986c	3.41327	0.005
Rv0009-X-R	Downstream of Rv0009	3.32784	0
Rv3747-X-R	Downstream of Rv3747	3.00044	0.002
Rv2582-X-R	Downstream of Rv2582	2.7602	0.002
Rv0349-X-R	Downstream of Rv0349	2.71215	0.006
Rv3027c-X-F	Downstream of Rv3027c	2.70119	0.002
Rv3762c-X-R	Downstream of Rv3762c	2.65502	0
Rv3115-X-R	Downstream of Rv3115	2.65265	0
Rv0343-X-F	Downstream of Rv0343	2.62205	0.001
Rv3151-X-R	Downstream of Rv3151	2.52743	0.001
Rv2461c-X-F	Downstream of Rv2461c	2.4859	0.014
Rv1388-X-R	Downstream of Rv1388	2.45466	0.001
Rv2632c-X-F	Downstream of Rv2632c	2.4516	0.001
Rv0281-X-F	Downstream of Rv0281	2.42666	0.002
Rv3721c-X-F	Downstream of Rv3721c	2.39655	0.009
Rv1837c-X-F	Downstream of Rv1837c	2.36987	0.001
Rv0884c-X-R	Downstream of Rv0884c	2.34626	0.001
Rv1079-X-R	Downstream of Rv1079	2.32864	0.006
Rv0684-X-R	Downstream of Rv0684	2.32717	0
Rv3857c-X-F	Downstream of Rv3857c	2.28225	0.006
Rv3423.1-X-R	Downstream of Rv3423.1	2.2365	0.027
Rv1196-X-F	Downstream of Rv1196	2.21943	0.013
Rv1979c-X-F	Downstream of Rv1979c	2.21493	0.002
Rv1243c-X-R	Downstream of Rv1243c	2.19116	0.005
Rv1812c-X-F	Downstream of Rv1812c	2.16925	0.003
tRNA-Tyr-X-R	Downstream of tRNA-Tyr	2.16223	0.018
Rv2427Ac-X-R	Downstream of Rv2427Ac	2.12168	0.016
Rv2189c-X-F	Downstream of Rv2189c	2.10296	0.001
Rv2845c-X-F	Downstream of Rv2845c	2.07505	0.041
Rv0545c-X-F	Downstream of Rv0545c	2.0705	0.013
Rv3460c-X-F	Downstream of Rv3460c	2.06782	0.002
Rv3441c-X-F	Downstream of Rv3441c	2.0599	0.015
Rv0361-X-F	Downstream of Rv0361	2.05061	0.002
Rv0357c-X-F	Downstream of Rv0357c	2.04282	0.015
23S_rRNA-X-R	Downstream of 23S_rRNA	2.02811	0.001
Rv3725-X-F	Downstream of Rv3725	2.01654	0.004
Rv0107c-X-F	Downstream of Rv0107c	2.01336	0.001
