# Supplementary material for: Deciphering the metabolic response of M ycobacterium tuberculosis to nitrogen stress
Source: Mol Microbiol. 2015 Jul 17;97(6):1142–57. doi: 10.1111/mmi.13091 (PMC4950008; doi:10.1111/mmi.13091)
Supplement: Supplementary file 1 — Supporting information [file MMI-97-1142-s001.zip › MMI_13091_supp-0004-File_S3_GlnR_KO_2_fold_DE.xlsx]

## Sheet: Up Reg WT vs GlnR ko
Gene	Gene Expression Ratio (WT vs GlnR ko)	FDR corrected p value	Gene product
Rv0211	2.06889	0.01043	iron-regulated phosphoenolpyruvate carboxykinase
Rv0252	36.7707	0	nitrite reductase large subunit nirB
Rv0253	22.1976	0	nitrite reductase small subunit nirD
Rv0254c	2.59382	0.01629	bifunctional cobalamin biosynthesis protein
Rv0255c	2.0104	0	cobyric acid synthase
Rv0259c	8.84249	0	conserved hypothetical protein
Rv0260c	44.6264	0	transcriptional regulator NnaR
Rv0261c	10.6534	0	membrane nitrite extrusion protein narK3
Rv0267	2.54221	0	membrane nitrite extrusion protein
Rv0346c	2.08833	0	L-asparagine permease
Rv0440	2.81151	0.02007	60 kda chaperonin 2 groEL2
Rv0501	2.3454	0	UDP-glucose 4-epimerase
Rv0990c	2.62588	0	hypothetical protein
Rv0991c	2.1772	0	conserved serine rich protein
Rv1040c	4.74515	0	PE family protein PE8
Rv1419	2.07584	0.02007	hypothetical protein
Rv1491c	2.42292	0	conserved membrane protein
Rv1541c	5.44711	0	lipoprotein
Rv1542c	99.6591	0	hemoglobin glbN
Rv1706c	2.55737	0	PPE family protein
Rv1779c	2.37444	0.03595	hypothetical membrane protein
Rv1804c	3.52261	0	conserved hypothetical protein
Rv1848	3.11806	0	urease gamma subunit
Rv1849	3.1622	0	urease beta subunit
Rv1850	3.19998	0	urease alpha subunit
Rv1854c	2.84731	0.01043	NADH dehydrogenase
Rv2329c	2.32727	0	nitrite extrusion protein 1 narK1
Rv2408	2.79024	0	PE family protein
Rv2409c	2.59616	0	conserved hypothetical protein
Rv2410c	3.0261	0	conserved hypothetical protein
Rv2411c	2.7642	0	conserved hypothetical protein
Rv2450c	2.01322	0.01043	resuscitation-promoting factor
Rv2469c	2.12001	0	conserved hypothetical protein
Rv2577	3.93862	0	conserved hypothetical protein
Rv2706c	2.05802	0.02714	hypothetical protein
Rv2768c	2.61113	0	PPE family protein
Rv2769c	5.10672	0	PE family protein PE27
Rv2920c	2.75204	0	ammonium-transport membrane protein
Rv2934	6.92276	0	phenolpthiocerol synthesis type-I polyketide synthase
Rv2935	2.07624	0	phenolpthiocerol synthesis type-I polyketide synthase
Rv2936	2.10903	0	daunorubicin-dim-transport ATP-binding protein ABC transporter
Rv3013	2.34048	0	conserved hypothetical protein
Rv3247c	2.438	0	thymidylate kinase
Rv3248c	2.2537	0	adenosylhomocysteinase
Rv3365c	2.02654	0	conserved hypothetical protein
Rv3371	24.6027	0	conserved hypothetical protein
Rv3416	3.43563	0	transcriptional regulator whib-like whiB3
Rv3417c	2.61648	0.01043	60 kda chaperonin 1 groEL1
Rv3418c	2.51407	0.02374	10 kda chaperonin
Rv3425	2.50266	0.01629	PPE family protein
Rv3524	2.1568	0	conserved membrane protein
Rv3724B	2.02284	0.01043	cutinase

## Sheet: Dn Reg WT vs GlnR ko
Gene	Gene Expression Ratio (WT vs GlnR ko)	FDR corrected p value	Gene Product
Rv0006	0.484627	0.07202	DNA gyrase subunit A gyrA
Rv0320	0.469938	0.01043	hypothetical exported protein
Rv1535	0.438243	0	hypothetical protein
Rv1536	0.417683	0	isoleucyl-tRNA synthetase ileS
Rv1805c	0.422267	0.03595	hypothetical protein
Rv1806	0.131137	0	PE family protein PE20
Rv1807	0.129344	0	PPE family protein PPE31
Rv3269	0.409368	0.02007	conserved hypothetical protein
Rv3270	0.442683	0.02007	metal cation transporting P-type ATPase ctpC
Rv3289c	0.353366	0.02007	transmembrane protein
Rv3290c	0.326704	0.02007	L-lysine-epsilon aminotransferase lat
Rv3706c	0.450822	0.01629	conserved proline rich protein
Rv3764c	0.44599	0.02374	two component system sensor kinase
Rv3850	0.483133	0.01043	conserved hypothetical protein
